# Supplementary material for: Challenges in estimating effective population sizes from metagenome-assembled genomes
Source: Front Microbiol. 2024 Jan 5;14:1331583. doi: 10.3389/fmicb.2023.1331583 (PMC10797056; doi:10.3389/fmicb.2023.1331583)
Supplement: Supplementary file 2 [file Data_Sheet_2.xlsx]

## Sheet: S1 Thermococcus genomes
Table S1. Summary of Thermococcus genomes.
Accession ID	Genome	Type	Completeness	Contamination	Heterogeneity	Assembly size	Estimated size	#Contigs	N50	GC content	Coding density	Population	Clonal complex
GCA_001484195.1	Thermococcus celericrescens DSM 17994	isolate	98.77	0.99	33.33	2337139	2.34276e+06	73	51175	54.3	90.08	I-1
GCA_008152015.1	Thermococcus aciditolerans SY113	isolate	100	0	0	2165038	2165038	1	2165038	55	91.26	I-1
GCA_012027495.1	Thermococcus sp. JdF3	isolate	100	0.57	50	2139369	2.12724e+06	48	377999	55.7	90.82
GCA_904067545.1	Thermococcus camini IRI35c	isolate	100	0	0	2022529	2022529	1	2022529	54.6	91.62
GCA_012027645.1	Thermococcus sp. 18S1	isolate	99.5	0	0	1991402	2.00141e+06	4	1989976	55.4	91.33
GCA_006274605.1	Thermococcus indicus IOH1	isolate	100	0	0	2234010	2234010	2	2226336	54.9	90.67
GCA_000221185.1	Thermococcus sp. 4557	isolate	100	0	0	2011320	2011320	1	2011320	56.1	91.8
GCA_011050175.1	Thermococcus sp. HyVt-34	MAG	74.61	0.02	100	1173054	1.57183e+06	216	6066	54.4	90.98
GCA_015522535.1	Thermococcus sp. S016_76	MAG	53.69	0.99	50	1030081	1.88384e+06	282	3690	52.5	91.52	M-1
GCA_015520695.1	Thermococcus sp. S144_46	MAG	96.15	9.47	59.26	2134694	2.02111e+06	192	19543	52.5	91.05	M-1
GCA_015522395.1	Thermococcus sp. S017_7	MAG	83.12	3.88	90.91	1489849	1.71247e+06	261	6989	54.9	91.49	M-2
GCA_015521485.1	Thermococcus sp. S142_19	MAG	64.13	9.3	92.59	1189990	1.62058e+06	263	5138	55	91.6	M-2
GCA_002214485.1	Thermococcus pacificus P-4	isolate	100	0	0	1785673	1785673	1	1785673	54.2	90.92
GCA_002214505.1	Thermococcus siculi RG-20	isolate	99.5	0	0	2029167	2.03936e+06	1	2029167	55	91.58
GCA_000265525.1	Thermococcus cleftensis CL1	isolate	100	0	0	1950313	1950313	1	1950313	55.8	91.18	I-2
GCA_012027285.1	Thermococcus sp. MV11	isolate	100	0	0	1931684	1931684	15	434813	55.8	90.98	I-2
GCA_001418715.1	Thermococcus thioreducens DSM 14981	isolate	98.4	0	0	2052483	2.08586e+06	41	151544	53.5	90.99	I-3	GCA_002214545
GCA_002214545.1	Thermococcus thioreducens OGL-20P	isolate	100	0	0	2065932	2065932	1	2065932	53.5	91.41	I-3
GCA_024707485.1	Thermococcus sp. 813A4	isolate	100	0	0	2070864	2070864	1	2070864	53.5	91.84
GCA_015521605.1	Thermococcus sp. S141_64_esom	MAG	99.01	0.5	100	2030166	2.04016e+06	42	59634	54.5	91.82
GCA_012027305.1	Thermococcus sp. MAR1	isolate	100	1.16	33.33	2023001	1.9998e+06	53	1390887	53.5	91.19
GCA_002214565.1	Thermococcus radiotolerans EJ2	isolate	100	0	0	1868990	1.86899e+06	1	1868990	55.6	92.14
GCA_002197185.1	Thermococcus sp. 5-4	isolate	100	0	0	1854909	1854909	1	1854909	55.7	92.49
GCA_012027615.1	Thermococcus sp. 21S7	isolate	100	0.5	100	2374878	2.36306e+06	48	255916	54.4	91.13
GCA_002214465.1	Thermococcus barossii SHCK-94	isolate	100	0	0	1922421	1922421	1	1922418	54.7	92.46	I-4
GCA_012027515.1	Thermococcus sp. ES12	isolate	100	1.4	20	2008408	1.98068e+06	159	581465	54.2	91.31	I-4
GCA_002214525.1	Thermococcus sp. P6	isolate	100	0	0	1522818	1522818	1	1522818	54.9	91.9
GCA_002214365.1	Thermococcus celer Vu 13	isolate	100	0	0	1866819	1.86682e+06	1	1866819	56.4	90.59
GCA_012027355.1	Thermococcus sp. M36	isolate	100	1.03	0	2167521	2.14542e+06	403	1390874	52.6	87.78
GCA_015523425.1	Thermococcus sp. S012_105	MAG	90.31	6.38	47.83	1708417	1.7669e+06	257	8110	51.2	91.92	M-3
GCA_015521065.1	Thermococcus sp. S143_62	MAG	94.95	4.29	90	1830464	1.84448e+06	170	15261	51.3	92.43	M-3
GCA_015523185.1	Thermococcus sp. S013_43	MAG	97.52	0.25	0	1730289	1.76975e+06	85	38078	51.1	92.12	M-3
GCA_015521635.1	Thermococcus sp. S141_104	MAG	78.8	0.25	0	1316863	1.66586e+06	289	4897	51.4	92.62	M-3
GCA_012027685.1	Thermococcus sp. 9N3	isolate	100	0.99	0	1986786	1.96731e+06	19	1229293	54.8	92.08	I-5
GCA_000585495.1	Thermococcus nautili 30-1	isolate	100	0	0	1976356	1.97636e+06	1	1976356	54.8	91.84	I-5
GCA_012027635.1	Thermococcus sp. 21S9	isolate	100	0.57	50	1921837	1.91094e+06	84	1870011	54.6	91.81
GCA_900198835.1	Thermococcus henrietii EXT12c	isolate	100	0	0	2155760	2155760	1	2155760	54.6	91.59
GCA_000769655.1	Thermococcus eurythermalis A501	isolate	100	0	0	2126164	2126164	2	2122535	53.5	90.74
GCA_000816105.1	Thermococcus guaymasensis DSM 11113	isolate	100	0	0	1920914	1920914	1	1920914	52.9	91.33
GCA_021162705.1	Thermococcus sp. AUK169	MAG	92.08	2.52	100	1733096	1.83203e+06	198	11565	53	91.65
GCA_000151205.2	Thermococcus sp. AM4	isolate	100	0	0	2086428	2086428	1	2086428	54.8	92.85
GCA_000022365.1	Thermococcus gammatolerans EJ3	isolate	100	0	0	2045438	2045438	1	2045438	53.6	92.59
GCA_001316165.1	Thermococcus sp. JCM 11816	isolate	84.25	1.24	0	2113420	2.47213e+06	24	112449	52.3	83.15	I-6
GCA_000009965.1	Thermococcus kodakarensis KOD1	isolate	100	0	0	2088737	2088737	1	2088737	52	91.4	I-6
GCA_001592435.1	Thermococcus peptonophilus OG-1	isolate	100	0	0	1896106	1.89611e+06	2	1847000	51.7	91.14
GCA_017873335.1	Thermococcus stetteri DSM 5262	isolate	99.5	0.99	50	2034780	2.02486e+06	7	394548	52.5	89.95
GCA_012027595.1	Thermococcus sp. Bubb.Bath	isolate	100	1.4	25	2048798	2.02051e+06	83	357032	52.2	90.45
GCA_002214585.1	Thermococcus profundus DT 5432	isolate	100	0	0	2043143	2043143	2	2005098	53.1	91.7
GCA_015523195.1	Thermococcus sp. S013_22	MAG	86.63	1.98	25	1714726	1.93514e+06	115	21690	55.7	92.47
GCA_000258515.1	Thermococcus zilligii AN1	isolate	100	0.25	0	1764559	1.76016e+06	5	1058616	54.5	90.35
GCA_002214385.1	Thermococcus gorgonarius W-12	isolate	97.03	0	0	1674122	1.72537e+06	1	1674122	51.7	91.71
GCA_021160985.1	Thermococcus sp. AUK257	MAG	80.78	1.75	100	1681441	2.03737e+06	192	10853	53.4	91.52
GCA_012027545.1	Thermococcus sp. GR4	isolate	97.52	1.8	40	2045593	2.0596e+06	201	76437	50.8	90.11	I-7	GCA_012027535
GCA_012027455.1	Thermococcus sp. GR7	isolate	97.52	0.99	0	2014437	2.04491e+06	198	326930	50.8	90.38	I-7	GCA_012027535
GCA_012027535.1	Thermococcus sp. GR5	isolate	97.52	0	0	1939848	1.98918e+06	54	189044	51.1	90.69	I-7
GCA_000018365.1	Thermococcus onnurineus NA1	isolate	97.52	0	0	1847607	1.89459e+06	1	1847607	51.3	90.7	I-7
GCA_012027415.1	Thermococcus sp. GR6	isolate	98.02	0	0	1812151	1.84876e+06	8	1111285	51.2	90.83	I-7
GCA_012027395.1	Thermococcus sp. LS1	isolate	100	0	0	2002356	2.00236e+06	25	618524	51.9	91.58
GCA_001647085.1	Thermococcus piezophilus CDGS	isolate	100	1.24	0	1928800	1.90518e+06	1	1928800	51.1	87.2
GCA_012027555.1	Thermococcus sp. CX2	isolate	100	0.74	0	1795455	1.78227e+06	25	512482	52.6	91.05
GCA_015523245.1	Thermococcus sp. S013_32	MAG	68.26	1.24	33.33	1262974	1.81723e+06	227	6131	49.4	93.63	M-4
GCA_015520705.1	Thermococcus sp. S144_40	MAG	96.53	4.7	50	2274500	2.24686e+06	209	15517	48.5	92.53	M-4
GCA_002214605.1	Thermococcus chitonophagus GC74	isolate	100	0	0	1961979	1961979	1	1961979	44.9	92.06	I-8	GCA_900012635
GCA_900012635.1	Thermococcus chitonophagus 1	isolate	100	0	0	1969648	1969648	1	1969648	44.9	92.11	I-8
GCA_001433455.1	Thermococcus barophilus CH5	isolate	99.5	0.5	100	2388527	2388527	1	2388527	41.8	91.59	I-9
GCA_000151105.2	Thermococcus barophilus MP	isolate	99.5	0	0	2064237	2.07461e+06	2	2010078	41.7	92.31	I-9
GCA_015522255.1	Thermococcus sp. S139_82	MAG	81.72	2.89	11.11	1638813	1.9369e+06	373	4868	41.4	92.12
GCA_017656495.1	Thermococcus sp. GB_MAG1_027	MAG	99.5	0.5	100	2048078	2048078	25	134980	40.3	92.64
GCA_015662175.1	Thermococcus paralvinellae SZUA-1476	MAG	85.11	3.27	100	1413781	1.59966e+06	287	6042	43.7	88.45	M-5
GCA_015662375.1	Thermococcus paralvinellae SZUA-1451	MAG	58.32	1.49	100	878529	1.46887e+06	219	3803	43.7	88.17	M-5
GCA_012027375.1	Thermococcus sp. LS2	isolate	100	0.5	100	2292008	2.2806e+06	43	323104	41.1	90.94	I-10
GCA_012027325.1	Thermococcus sp. M39	isolate	100	0.99	100	2277370	2.25505e+06	54	466036	41.2	91.21	I-10
GCA_002009975.1	Thermococcus sp. JdFR-02	MAG	100	1.24	0	2362347	2.33341e+06	44	135395	38.1	91.83
GCA_900064395.1	Thermococcus litoralis oil	isolate	97.52	1.49	66.67	2168485	2.19017e+06	207	31944	43.2	90.82	I-11
GCA_000246985.3	Thermococcus litoralis DSM 5473	isolate	99.5	0.5	0	2215172	2215172	1	2215128	43.1	90.94	I-11
GCA_024054535.1	Thermococcus alcaliphilus AEDII12	isolate	99.5	0.5	0	1890295	1890295	25	185140	43	92.25
GCA_902813195.1	Thermococcus sp. Essen	isolate	99.5	0.99	0	1989851	1.98015e+06	1	1989851	44.4	89.98	I-12
GCA_001484685.1	Thermococcus sp. 2319x1	isolate	99.5	1.49	0	1961221	1.942e+06	1	1961221	44.6	90.01	I-12
GCA_009372125.1	Thermococcus sp. 101 C5	isolate	99.5	0.5	0	1926104	1926104	119	24568	44	90.51	I-13
GCA_020386975.1	Thermococcus bergensis T7324	isolate	99.01	2.16	77.78	2077832	2.0538e+06	5	1247016	44.1	90.71	I-13
GCA_000430485.1	Thermococcus sp. PK	isolate	98.02	1.98	25	2176573	2176573	132	27797	44.1	87.88	I-13
GCA_011374335.1	Thermococcus litoralis HyVt-93	MAG	78.14	9.12	54.17	1471523	1.68637e+06	374	4632	42.8	91.09	M-6
GCA_021157445.1	Thermococcus sp. AUK126	MAG	62.16	1.13	25	1160150	1.83307e+06	220	5666	42.5	91.9	M-6
GCA_011039715.1	Thermococcus litoralis HyVt-151	MAG	51.97	3.25	70	781393	1.41505e+06	211	4166	42.7	91.59
GCA_024022995.1	Thermococcus aggregans TY	isolate	98.51	0	0	1889207	1.91778e+06	1	1889107	43.3	90.94
GCA_001508175.1	Thermococcus sp. 40_45	MAG	82.67	0.5	100	1481501	1.78129e+06	102	23584	40	91.14	M-7
GCA_001508065.1	Thermococcus sibiricus 41_94_	MAG	91.58	3.47	42.86	1890359	1.9888e+06	107	37539	40.2	90.64	M-7
GCA_000022545.1	Thermococcus sibiricus MM 739	isolate	98.51	0	0	1845800	1.87372e+06	1	1845800	40.2	90.89
GCA_014361105.1	Thermococcus sp. MAG-17	MAG	98.02	2.23	20	1981908	1.97697e+06	65	98028	40.3	90.39	M-7
GCA_021159085.1	Thermococcus sp. AUK020	MAG	96.53	0.5	100	1645980	1.69636e+06	162	15465	40.3	90.91	M-8
GCA_021159205.1	Thermococcus sp. AUK016	MAG	96.86	1.24	33.33	1937847	1.97538e+06	250	12832	40.2	90.26	M-8
GCA_011040275.1	Thermococcus sp. HyVt-241	MAG	37.62	2.33	22.22	568565	1.42319e+06	81	8736	40.4	91.33	M-8
GCA_012027425.1	Thermococcus sp. MV5	isolate	99.5	1.05	0	1982688	1.97184e+06	101	304109	39.7	90.85
GCA_001317345.1	Thermococcus sp. EP1	isolate	98.51	0.5	0	1819157	1.83735e+06	43	211007	39.3	92.09
GCA_023746595.1	Thermococcus sp. IOH2	isolate	98.51	0	0	1946248	1.97569e+06	1	1946248	39.4	91.17

## Sheet: S2 Thermococcus populations
Table S2. Summary of Thermococcus populations.
Population	Type	Genome representative	Estimated size	GC content	Coding density	Internal ANI	100% - ANI%	πs	πs mean	Ne (10^6)	Ne mean (10^6)	ρ/θ	r/m
I-1	isolate	Thermococcus celericrescens DSM 17994	2.2539	54.65	90.7	95.6	4.4	0.067	0.125	4.681	8.767	0.270764	3.02555
I-10	isolate	Thermococcus sp. LS2	2.26783	41.15	91.05	99.3	0.7	0	0.018	0	1.245	1.24463	23.4852
I-11	isolate	Thermococcus litoralis oil	2.20267	43.15	90.85	96.8	3.2	0.053	0.099	3.677	6.933	0.368854	4.49335
I-12	isolate	Thermococcus sp. Essen	1.96107	44.5	90	98.2	1.8	0.027	0.048	1.891	3.341	0.437846	2.01358
I-13	isolate	Thermococcus sp. 101 C5	2.05216	44.0667	89.7	96.5	3.5	0.056	0.103	3.881	7.196	1.25995	12.948
I-2	isolate	Thermococcus cleftensis CL1	1.941	55.8	91.1	97.8	2.2	0.034	0.062	2.393	4.362	0.497587	3.03971
I-4	isolate	Thermococcus barossii SHCK-94	1.95155	54.45	91.9	97.7	2.3	0.044	0.069	3.064	4.799	0.557077	2.46946
I-5	isolate	Thermococcus sp. 9N3	1.97183	54.8	91.95	97.4	2.6	0.065	0.082	4.568	5.705	0.958755	4.38898
I-6	isolate	Thermococcus sp. JCM 11816	2.28043	52.15	87.3	97.6	2.4	0.056	0.08	3.881	5.603	0.0216459	0.000648913
I-7	isolate	Thermococcus sp. GR5	1.91084	51.2	90.7333	96.2	3.8	0.034	0.046	2.359	3.235	0.226971	1.4452
I-9	isolate	Thermococcus barophilus CH5	2.23157	41.75	91.95	97.7	2.3	0.022	0.057	1.552	4.013	0.251359	2.05842
M-1	MAG	Thermococcus sp. S016_76	1.95247	52.5	91.3	97.5	2.5	0.016	0.051	1.083	3.597
M-2	MAG	Thermococcus sp. S017_7	1.66652	54.95	91.55	97.1	2.9	0.008	0.042	0.5306	2.931	0.542448	5.28688
M-3	MAG	Thermococcus sp. S012_105	1.76175	51.25	92.25	98.1	1.9	0.006	0.013	0.4177	0.917	0.487502	1.56498
M-4	MAG	Thermococcus sp. S013_32	2.03205	48.95	93.05	98.1	1.9	0.019	0.029	1.344	2.01
M-5	MAG	Thermococcus paralvinellae SZUA-1476	1.53426	43.7	88.35	97.3	2.7	0.011	0.031	0.7762	2.167
M-6	MAG	Thermococcus litoralis HyVt-93	1.75972	42.65	91.5	97.6	2.4	0.014	0.04	0.957	2.761	0.458449	3.0358
M-7	MAG	Thermococcus sp. 40_45	1.91569	40.1667	90.7	98.4	1.6	0	0.02	0	1.42	0.0967332	4.80079
M-8	MAG	Thermococcus sp. AUK020	1.69831	40.3	90.8333	96.6	3.4	0.012	0.083	0.8468	5.833	0.433008	2.81399

## Sheet: S3 Thermococcus ANI
Table S3. Pairwise ANI comparison for Thermococcus genomes. ANI values below 80% are not shown.
Genome	Pairwise ANI	GCA_001484195	GCA_008152015	GCA_012027495	GCA_904067545	GCA_012027645	GCA_006274605	GCA_000221185	GCA_011050175	GCA_015522535	GCA_015520695	GCA_015522395	GCA_015521485	GCA_002214485	GCA_002214505	GCA_000265525	GCA_012027285	GCA_001418715	GCA_002214545	GCA_024707485	GCA_015521605	GCA_012027305	GCA_002214565	GCA_002197185	GCA_012027615	GCA_002214465	GCA_012027515	GCA_002214525	GCA_002214365	GCA_012027355	GCA_015523425	GCA_015521065	GCA_015523185	GCA_015521635	GCA_012027685	GCA_000585495	GCA_012027635	GCA_900198835	GCA_000769655	GCA_000816105	GCA_021162705	GCA_000151205	GCA_000022365	GCA_001316165	GCA_000009965	GCA_001592435	GCA_017873335	GCA_012027595	GCA_002214585
Thermococcus celericrescens DSM 17994	GCA_001484195	100	95.6	93	89.1	90.4	90.9	90.7	84.8				80.8	81.5	82.7	84	84.1	83.1	83.3	83.4	83.8	84.6	86.3	86.2	86.3	83.7	83.7		80.9	82.6					80.2	80.1	80.4	80.1	80.9	80.3	80					80.1	80.7		80.2
Thermococcus aciditolerans SY113	GCA_008152015	95.6	100	93.3	89.7	91	91.8	91.1	84.8			80	80.2	81.7	81.9	84.2	84.3	83.4	83.6	84	83.6	84.9	86.4	86.4	87.2	84	83.8		81	82.5					80.4	80.5	80.4	80.1	81.1	80.6	80.2						80.4		80.1
Thermococcus sp. JdF3	GCA_012027495	92.8	93.3	100	88.6	89.4	90	89.6	84.4				80.4	81.6	82	88.2	88.4	83	83.1	83.1	83.2	84	85.3	85.4	85.7	87.3	87.1		80.9	82.1					80.4	80.5	80.5	80.3	81.1	80.4	80.3						80.5
Thermococcus camini IRI35c	GCA_904067545	89	89.7	88.6	100	90.2	89.2	90	84.3				80.1	81.2	81.8	84.3	84.3	86.1	86.1	84.1	82.9	90.1	85.1	85.2	84.8	83.3	83.1		80.7	82.4					80.3	80.2	80.4		80.7	80.2		80					80
Thermococcus sp. 18S1	GCA_012027645	90.3	90.9	89.4	90.2	100	89.9	93.3	85.5			80	80.7	81.6	82.3	83.9	83.8	84.2	84.3	85	84	84.9	86.8	87.3	87.5	83.3	83.6		81.2	82.3					80.9	80.7	80.8	80.4	81.6	80.8	80.4	80.1	80.1				80.2
Thermococcus indicus IOH1	GCA_006274605	90.9	91.9	90	89	89.8	100	90.1	84.6			80	80.5	81.6	82	84.1	84.1	83.5	83.8	85	83	84.8	85.8	85.7	85.9	83.7	83.4		81.2	82.3					80.4	80.5	80.6	80.2	81	80.5	80.4		80.1				80
Thermococcus sp. 4557	GCA_000221185	90.7	91.2	89.8	90.1	93.3	90.1	100	85.7			80.2	80.4	81.8	82.4	83.8	83.8	83.4	83.6	84	83.5	85.1	88.6	88	87.4	83.8	83.8		81.2	82.2					81.1	81	81.1	80.6	82.5	81.7	81.2	80.5	81.2				80.5		80.2
Thermococcus sp. HyVt-34	GCA_011050175	84.3	84.7	84.2	83.7	85.3	84.3	85.7	100				80.1	80.9	81.1	81.6	81.9	81.4	81.4	81.7	81.5	82	83	83.2	82.8	81.5	81.5		80.5	81.3					80.1	80.1	80.1	80.3	82.9	82.3	81.9
Thermococcus sp. S016_76	GCA_015522535									100	97.5
Thermococcus sp. S144_46	GCA_015520695									98.2	100
Thermococcus sp. S017_7	GCA_015522395					80	80.1	80.2				100	97.4	81.7	80.7	80							80	80.1							80.6	81	80.7	80.4
Thermococcus sp. S142_19	GCA_015521485		80.2	80		80.4	80.3	80.2				97.1	100	82.1	81.1	80.3	80				80		80	80.5	80.1						81	81.5	81.3	80.6
Thermococcus pacificus P-4	GCA_002214485	81.2	81.5	81.3	81.1	81.6	81.6	81.8	81.3			81.7	82.3	100	82.6	81.2	81.5	80.5	80.6	80.7	81.3	81	81.1	81.4	81	81	80.7		80.1	81.4					80.6	80.2	80.3	80	80.4			80.1			80		80.1		80.5
Thermococcus siculi RG-20	GCA_002214505	82.6	82.1	81.8	81.8	82.2	82	82.3	81.2			80.9	81.4	82.8	100	81.7	81.7	81.2	81.4	81.1	81.6	81.3	82.2	82.2	81.6	81.4	81.4		80.9	81.7					80.5	80.2	80.2	80.2	80.2	80		80.4		80.4	80.6	80.4	80.7	80.5	82.3
Thermococcus cleftensis CL1	GCA_000265525	83.5	84.3	87.9	84.3	83.8	83.9	83.8	81.8			80	80.4	81.3	81.7	100	97.8	82	82.1	82.1	82	82.9	83.2	83.2	82.8	87.6	87.7		81	81.6					81.4	81.1	81.4	81.2	81	80.4	80.1	80.8	80.3				80.1
Thermococcus sp. MV11	GCA_012027285	83.7	84.4	88.2	84.3	83.6	83.8	83.8	81.6			80	80.3	81.3	81.6	97.8	100	82.1	82.3	82.3	82.1	82.8	83.2	83.2	82.7	87.6	87.8		80.9	81.5					81.4	81.1	81.3	81	81.1	80.3		80.8	80.3				80.3
Thermococcus thioreducens DSM 14981	GCA_001418715	83.1	83.5	83.1	86.2	84.5	83.7	83.5	81.7					80.8	81.1	82.1	82.5	100	99.9	91.9	86.6	89.1	85.2	85.5	84.5	83.5	83.4		81.5	85.5						80			80.7	80
Thermococcus thioreducens OGL-20P	GCA_002214545	83.1	83.6	83	86.2	84.5	83.6	83.6	81.7					80.9	81.2	82.3	82.5	99.9	100	91.9	86.5	89.1	85.5	85.5	84.6	83.5	83.4		81.6	85.6						80			80.7	80
Thermococcus sp. 813A4	GCA_024707485	83.5	83.9	83.2	84.2	85.2	85	83.8	82.1					80.8	81.2	82.1	82.3	91.8	91.9	100	87.5	86.2	85.7	85.9	85.1	83.7	83.5		81.6	85.1					80.3	80.3	80.2		80.4	80.1
Thermococcus sp. S141_64_esom	GCA_015521605	83.7	83.5	83	82.8	84.2	83.3	83.5	82			80	80	81.2	81.6	81.8	82.1	86.4	86.6	87.4	100	84.6	85.4	85.6	84.4	83.4	83.3		81.7	83.4	80.2						80.1		80.2
Thermococcus sp. MAR1	GCA_012027305	84.1	85	84.1	89.9	85	84.7	85	82.2					81.1	81.3	82.7	82.9	88.8	88.9	86.3	84.7	100	88.7	88.7	86.1	85.1	84.9		81	82.7					80.1	80	80.3		80.4	80.3			80.1
Thermococcus radiotolerans EJ2	GCA_002214565	85.8	86.4	85.2	85.2	86.9	85.8	88.6	82.9			80	80.3	81.1	82.3	83	83.1	85	85.3	85.8	85.5	88.6	100	95.6	89.4	86.4	86.5		82	82					80.5	80.5	80.6	80.6	81.2	81.3	80.6	80.3	80.8						80.1
Thermococcus sp. 5-4	GCA_002197185	85.9	86.6	85.5	85.1	87.2	85.9	87.8	83			80.1	80.7	81.4	82.1	83.2	83.4	85.3	85.4	85.8	85.8	88.7	95.5	100	89.9	86.7	86.7		82.2	82.3					81	80.7	80.8	80.4	81.3	81	80.5	80.2	80.5
Thermococcus sp. 21S7	GCA_012027615	86.4	87.1	85.6	84.9	87.4	85.7	87.4	82.6				80.2	81.1	81.6	82.7	82.8	84.4	84.6	85.1	84.5	86	89.6	90	100	85	84.9		81.3	82.3					81	81	80.8	80.9	81.4	80.6	80.5	80.6	80.3
Thermococcus barossii SHCK-94	GCA_002214465	83.4	84	87.2	83.2	83.4	83.4	83.7	81.5				80	80.9	81.5	87.6	87.7	83.1	83.3	83.5	83.4	84.9	86.7	86.7	85	100	97.7		81.3	81.6					80.4	80.3	80.4	80.3	80.6	80.2	80.2	80	80.1
Thermococcus sp. ES12	GCA_012027515	83.5	83.9	87.3	83.2	83.5	83.5	83.6	81.6				80.3	80.8	81.5	87.8	87.8	83.2	83.2	83.5	83.4	84.8	86.5	86.6	84.8	97.7	100		81.2	81.6					80.5	80.3	80.5	80.3	80.5	80.3	80.2	80	80
Thermococcus sp. P6	GCA_002214525																											100	81
Thermococcus celer Vu 13	GCA_002214365	81.1	81.1	81.1	80.8	81.3	81.1	81.3	80.5					80.2	80.5	81	80.9	81.4	81.5	81.5	81.7	81.1	82	82.2	81.2	81.2	81.2	81	100	81
Thermococcus sp. M36	GCA_012027355	82.3	82.5	82.1	82.4	82.3	82.1	82.3	81.3				80	81.2	81.6	81.5	81.7	85.6	85.6	85	83.4	82.6	82.4	82.5	82	81.9	81.4		80.8	100						80	80.1		80.1								80.3
Thermococcus sp. S012_105	GCA_015523425											80.8	80.9								80.3										100	98.6	98.5	98.7	82	82.2	82.1	81.4	80.3			80	80.1
Thermococcus sp. S143_62	GCA_015521065											81	81.7																		98.8	100	99.2	98.8	82.1	82.2	82.3	81.6	80.5
Thermococcus sp. S013_43	GCA_015523185											80.9	81.8																		98.9	99.2	100	98.7	82.3	82.1	82.3	81.7	80.4			80	80.1
Thermococcus sp. S141_104	GCA_015521635											80.6	80.5																		98.1	98.2	98.3	100	81.9	81.9	81.9	81.3	80.2
Thermococcus sp. 9N3	GCA_012027685	80.3	80.4	80.4	80.3	80.6	80.4	80.9	80.2					80.3	80.3	81.3	81.2			80.1		80.2	80.7	81	80.9	80.4	80.3				82.3	82.2	82.2	82	100	97.4	92.1	92.5	84.7	82.6	82.3	88.2	85.5		80.1		80.2
Thermococcus nautili 30-1	GCA_000585495	80.1	80.5	80.5	80.4	80.7	80.7	80.9	80.6					80.3	80.2	81.3	81.3		80	80.3		80	80.7	80.9	80.8	80.3	80.3			80	82.2	82.2	82.2	82.1	97.4	100	92.1	92.2	84.5	82.6	82.3	87.7	85.4		80		80.2
Thermococcus sp. 21S9	GCA_012027635	80.3	80.6	80.6	80.6	80.5	80.5	80.9	80.1			80		80.3	80	81.3	81.3		80	80		80.3	80.7	80.9	80.7	80.4	80.5			80	82	82.2	82.1	82	92	92.1	100	91.1	84	82.1	82	87.7	85	80	80		80.3
Thermococcus henrietii EXT12c	GCA_900198835	80.2	80.2	80.5	80.1	80.4	80.3	80.6	80.3					80	80.1	81.2	81					80.1	80.6	80.6	80.9	80.2	80.1				81.6	81.6	81.8	81.4	92.5	92.2	91.2	100	84	82.3	81.9	88.1	84.9				80
Thermococcus eurythermalis A501	GCA_000769655	80.9	81.1	81	80.7	81.2	80.9	82.5	83.4					80.2	80.2	81	81	80.5	80.6	80.3	80.2	80.3	81.1	81.2	81.2	80.6	80.5			80.2	80.2	80.4	80.5	80	84.8	84.5	84.1	84.1	100	86.9	86.1	82.4	83.4	80	80.1		80.1
Thermococcus guaymasensis DSM 11113	GCA_000816105	80.3	80.8	80.5	80.6	80.8	80.6	81.8	82.5					80		80.7	80.5		80	80.1		80.2	81.4	81.1	80.7	80.4	80.6								82.7	82.5	82.4	82.5	86.9	100	98.4	82.8	85
Thermococcus sp. AUK169	GCA_021162705	80.1	80.5	80.5	80.2	80.9	80.5	81.6	82.1							80.3	80		80				81.1	80.7	80.4	80.2	80.2								82.4	82.2	82	82.3	86.1	98.2	100	82.7	84.7
Thermococcus sp. AM4	GCA_000151205		80.1	80.2		80	80	80.8	80					80	80.2	81	80.9						80.3	80.2	80.4	80	80.2				80.2	80.2	80.2	80	88.1	87.8	87.7	87.9	82.7	82.9	82.6	100	87.3
Thermococcus gammatolerans EJ3	GCA_000022365		80	80		80.2	80.1	81.2	80.2							80.4	80.4						80.6	80.4	80.3	80	80.2				80.1		80		85.4	85.3	84.8	84.8	83.7	84.9	84.6	87.2	100
Thermococcus sp. JCM 11816	GCA_001316165														80.5																						80							100	97.6	88.8	85.4	80.7	81.1
Thermococcus kodakarensis KOD1	GCA_000009965														80.5																				80.1		80.1		80.1					97.7	100	89.1	85.6	80.9	81.4
Thermococcus peptonophilus OG-1	GCA_001592435														80.3																													88.6	89	100	85.3	80.4	81.2
Thermococcus stetteri DSM 5262	GCA_017873335	80.6	80.4	80.3	80.1	80.1	80	80.6						80.1	80.6	80.1	80.3							80.2						80.2					80	80.2	80.1	80.2	80.1	80				85.5	85.7	85.3	100	80.8	80.9
Thermococcus sp. Bubb.Bath	GCA_012027595														80.6																													80.7	81.1	80.5	80.7	100	81.8
Thermococcus profundus DT 5432	GCA_002214585		80	80.1		80		80.1						80.5	82		80.1																											81.1	81.2	81.1	80.9	82	100
Thermococcus sp. S013_22	GCA_015523195												80
Thermococcus zilligii AN1	GCA_000258515													83.6
Thermococcus gorgonarius W-12	GCA_002214385											80	80.9	86.2	80.2	80.1																	80		80.2	80.3	80.3		80.1	80.1		80.2	80	80	80.1	80	80.3
Thermococcus sp. AUK257	GCA_021160985	81	81.3	81.1	80.7	81.6	81.4	82.6	83.8					80.2	80.1	80.4	80.6	80.4	80.4	80.5	80.3	80.6	82.1	82	81.6	80.6	80.5			80.1					80.6	80.5	80.6	80.6	85.4	83.1	82.3	80.6	81.1
Thermococcus sp. GR4	GCA_012027545	80.7	80.6	80.4	80	80.4	80.3	80.7	81.3						80.1	80.8	81	80.5	80.7	80.5	80.4	80.2	80.5	80.6	80.4	80.7	80.5			82.1
Thermococcus sp. GR7	GCA_012027455	80.7	80.8	80.4	80.1	80.4	80.2	80.8	81.2						80	80.8	80.8	80.5	80.7	80.5	80.5	80.2	80.5	80.7	80.4	80.7	80.5			82
Thermococcus sp. GR5	GCA_012027535	80.7	80.6	80.4	80.1	80.4	80.2	80.8	81.3						80.1	80.8	80.9	80.5	80.7	80.6	80.5	80.2	80.6	80.7	80.4	80.6	80.5			82.1
Thermococcus onnurineus NA1	GCA_000018365	80.6	80.6	80.5	80.1	80.3	80.1	80.6	81.4					80	80	80.7	80.7	80.4	80.5	80.5	80.4	80.2	80.4	80.5	80.2	80.6	80.5			82.1
Thermococcus sp. GR6	GCA_012027415	80.4	80.6	80.2	80	80.6	80.5	80.6	81.3					80	80.1	80.8	80.8	80.5	80.6	80.5	80.3	80.2	80.7	80.7	80.4	80.9	80.6			82.3
Thermococcus sp. LS1	GCA_012027395	80.7	81	80.8	80.6	80.8	80.5	81.2	81.4					80.4	80.2	80.8	80.9	80.7	80.9	81	80.9	80.7	81.2	81.4	80.9	81.4	81.1			82.7																	80
Thermococcus piezophilus CDGS	GCA_001647085		80						80								80.2			80				80.1		80	80			81
Thermococcus sp. CX2	GCA_012027555	80.2	80.7	80.5	80.4	80.5	80.2	80.6	80.7					80.1	80.2	80.7	80.8	80.3	80.5	80.6	80.5	80.4	80.6	81.1	80.7	80.7	80.6			81.4
Thermococcus sp. S013_32	GCA_015523245
Thermococcus sp. S144_40	GCA_015520705
Thermococcus chitonophagus GC74	GCA_002214605
Thermococcus chitonophagus 1	GCA_900012635
Thermococcus barophilus CH5	GCA_001433455
Thermococcus barophilus MP	GCA_000151105
Thermococcus sp. S139_82	GCA_015522255
Thermococcus sp. GB_MAG1_027	GCA_017656495
Thermococcus paralvinellae SZUA-1476	GCA_015662175
Thermococcus paralvinellae SZUA-1451	GCA_015662375
Thermococcus sp. LS2	GCA_012027375
Thermococcus sp. M39	GCA_012027325
Thermococcus sp. JdFR-02	GCA_002009975
Thermococcus litoralis oil	GCA_900064395
Thermococcus litoralis DSM 5473	GCA_000246985
Thermococcus alcaliphilus AEDII12	GCA_024054535
Thermococcus sp. Essen	GCA_902813195
Thermococcus sp. 2319x1	GCA_001484685
Thermococcus sp. 101 C5	GCA_009372125
Thermococcus bergensis T7324	GCA_020386975
Thermococcus sp. PK	GCA_000430485
Thermococcus litoralis HyVt-93	GCA_011374335
Thermococcus sp. AUK126	GCA_021157445
Thermococcus litoralis HyVt-151	GCA_011039715
Thermococcus aggregans TY	GCA_024022995
Thermococcus sp. 40_45	GCA_001508175
Thermococcus sibiricus 41_94_	GCA_001508065
Thermococcus sibiricus MM 739	GCA_000022545
Thermococcus sp. MAG-17	GCA_014361105
Thermococcus sp. AUK020	GCA_021159085
Thermococcus sp. AUK016	GCA_021159205
Thermococcus sp. HyVt-241	GCA_011040275
Thermococcus sp. MV5	GCA_012027425
Thermococcus sp. EP1	GCA_001317345
Thermococcus sp. IOH2	GCA_023746595
[truncated: 47 more columns]

## Sheet: S4 bacterial genomes
Table S4. Summary of Flavobacterium, Agrobacterium, and Lactococcus genomes.
Taxon ID	Genus	Accession ID	Genome	Type	Completeness	Contamination	Heterogeneity	Assembly size	Estimated size	#Contigs	N50	GC content	Coding density	dRep clustering	Population	Clonal complex
237	Flavobacterium	GCA_014451095.1	Flavobacterium piscinae KCTC 62513	isolate	87.27	2.65	26.67	3440583	3.82627e+06	3	3124034	34.4	85.7	237-c72	237-I-1
237	Flavobacterium	GCA_004122145.1	Flavobacterium piscinae ICH-30	isolate	99.65	0.34	0	3374625	3.37496e+06	62	207779	34.3	91.75	237-c72	237-I-1
237	Flavobacterium	GCA_001404975.1	Flavobacterium daejeonense RCH33	isolate	99.65	0.07	0	3755556	3.7661e+06	28	272229	35.1	89.52	237-c201	237-I-10
237	Flavobacterium	GCA_014596575.1	Flavobacterium pokkalii L1I52	isolate	99.65	0.07	0	3894211	3.90515e+06	69	136549	34.9	90.18	237-c201	237-I-10
237	Flavobacterium	GCA_007097365.1	Flavobacterium franklandianum LB3P56	isolate	98.94	0.53	0	3825011	3.84539e+06	40	261091	34.2	88.21	237-c221	237-I-11
237	Flavobacterium	GCA_007109265.1	Flavobacterium franklandianum LB3P62	isolate	98.94	6.86	27.78	3959525	3.74246e+06	237	105989	34.2	88.19	237-c221	237-I-11
237	Flavobacterium	GCA_002017945.1	Flavobacterium sp. LM5	isolate	98.76	4.18	84.21	3980312	3.86663e+06	63	507556	35.5	86.54	237-c236	237-I-12
237	Flavobacterium	GCA_900114945.1	Flavobacterium succinicans DSM 4002	isolate	99.65	0.53	0	3664904	3.65832e+06	53	255203	35.5	88.03	237-c236	237-I-12
237	Flavobacterium	GCA_013284035.1	Flavobacterium sp. M31R6	isolate	99.12	0.18	0	4464517	4.49599e+06	1	4464517	34.5	87.72	237-c245	237-I-13
237	Flavobacterium	GCA_003096795.1	Flavobacterium sp. 103	isolate	99.29	0.53	0	4331524	4.33933e+06	1	4331524	34.6	88.1	237-c245	237-I-13
237	Flavobacterium	GCA_013294005.1	Flavobacterium sp. 28A	isolate	99.29	0.03	0	4065971	4.09381e+06	42	396655	33	87.45	237-c253	237-I-14
237	Flavobacterium	GCA_013294075.1	Flavobacterium sp. 7E	isolate	99.29	0.03	0	4343947	4.37369e+06	90	199672	32.8	87.01	237-c253	237-I-14
237	Flavobacterium	GCA_014858825.1	Flavobacterium sp. PL002	isolate	99.29	0.47	0	4299965	4.31031e+06	180	86380	32.9	86.93	237-c253	237-I-14
237	Flavobacterium	GCA_021608205.1	Flavobacterium sp. K77	isolate	100	0.12	0	3362911	3.35888e+06	63	354745	35.1	88.52	237-c265	237-I-15
237	Flavobacterium	GCA_014305215.1	Flavobacterium turcicum F-400	isolate	100	0.18	0	3395280	3.38918e+06	25	333593	35.2	89.1	237-c265	237-I-15
237	Flavobacterium	GCA_009764685.1	Flavobacterium sp. I-STPP5a	isolate	99.65	0.12	0	3671286	3.67975e+06	86	95852	33.7	87.6	237-c266	237-I-16
237	Flavobacterium	GCA_009764715.1	Flavobacterium sp. I-STPA6A	isolate	99.29	2.37	72.73	3774970	3.71333e+06	126	87047	33.7	87.68	237-c266	237-I-16
237	Flavobacterium	GCA_918731615.1	Flavobacterium sp. CECT 9288	isolate	99.65	0	0	3700464	3.71346e+06	2	3696927	33.8	88.03	237-c266	237-I-17
237	Flavobacterium	GCA_002150205.1	Flavobacterium sp. FPG59	isolate	99.29	0.35	0	3594156	3.60714e+06	418	15281	33.9	89.35	237-c266	237-I-17
237	Flavobacterium	GCA_019774515.1	Flavobacterium sp. CHNK8	isolate	99.65	0	0	3424871	3.4369e+06	1	3424871	33.9	88.24	237-c266	237-I-18
237	Flavobacterium	GCA_007830355.1	Flavobacterium tiangeerense CGMCC 1.6847	isolate	99.65	0.35	0	3509691	3.50969e+06	29	329560	33.6	88.49	237-c266	237-I-18
237	Flavobacterium	GCA_007097285.1	Flavobacterium gawalongense GSR18	isolate	99.29	0.71	0	4070606	4070606	78	112679	33.9	86.61	237-c268	237-I-19
237	Flavobacterium	GCA_007097345.1	Flavobacterium gawalongense GSP21	isolate	99.29	0.71	0	4022761	4022761	86	92746	33.8	86.74	237-c268	237-I-19
237	Flavobacterium	GCA_003148385.1	Flavobacterium sediminis MEBiC07310	isolate	98.22	0.82	0	3441304	3.47466e+06	1	3441304	35.2	91.44	237-c81	237-I-2
237	Flavobacterium	GCA_024054235.1	Flavobacterium sp. NRK F10	isolate	99.29	0.47	0	3408432	3.41663e+06	73	139546	35	91.62	237-c81	237-I-2
237	Flavobacterium	GCA_017875765.1	Flavobacterium sp. CG_23.5	isolate	98.94	0	0	3672252	3.71159e+06	1	3672252	33.9	86.53	237-c271	237-I-20
237	Flavobacterium	GCA_015752245.1	Flavobacterium sp. CG_9.10	isolate	98.94	0	0	3529796	3.56761e+06	43	210281	33.8	87.34	237-c271	237-I-20
237	Flavobacterium	GCA_015751645.1	Flavobacterium sp. CG_9.1	isolate	98.94	2.68	0	3938215	3.87543e+06	86	111844	34.4	86.73	237-c273	237-I-21
237	Flavobacterium	GCA_900142695.1	Flavobacterium xanthum DSM 3661	isolate	98.94	1.77	0	3755582	3.72911e+06	101	82483	34.4	86.54	237-c273	237-I-21
237	Flavobacterium	GCA_003968825.1	Flavobacterium sp. LS1R10	isolate	98.94	3.09	0	3198155	3.13452e+06	14	462759	35	87	237-c275	237-I-22
237	Flavobacterium	GCA_003984825.1	Flavobacterium sp. RSP46	isolate	98.94	2.92	0	3256568	3.1971e+06	20	366060	35	87	237-c275	237-I-22
237	Flavobacterium	GCA_003970375.1	Flavobacterium sp. ZB4P23	isolate	98.94	2.74	0	3305600	3.25098e+06	15	313643	35.1	87.03	237-c275	237-I-22
237	Flavobacterium	GCA_003970305.1	Flavobacterium sp. LB2P53	isolate	98.94	2.56	0	3318575	3.26953e+06	25	259508	34.9	86.87	237-c275	237-I-22
237	Flavobacterium	GCA_003968755.1	Flavobacterium sp. RSP15	isolate	98.94	0.71	50	3386245	3.39814e+06	32	204118	35.1	86.67	237-c275	237-I-22
237	Flavobacterium	GCA_003984855.1	Flavobacterium sp. GSP6	isolate	98.94	2.39	0	3374143	3.32986e+06	35	203681	34.9	86.62	237-c275	237-I-22
237	Flavobacterium	GCA_003970395.1	Flavobacterium sp. GSP27	isolate	98.94	2.74	0	3298277	3.24378e+06	31	201391	35	86.59	237-c275	237-I-22
237	Flavobacterium	GCA_003970335.1	Flavobacterium sp. LS1P28	isolate	98.94	2.39	0	3488851	3.44306e+06	41	150318	35	86.92	237-c275	237-I-22
237	Flavobacterium	GCA_003968735.1	Flavobacterium sp. RSP49	isolate	98.94	0.35	100	3428280	3.45279e+06	72	103103	35	86.32	237-c275	237-I-22
237	Flavobacterium	GCA_004349315.1	Flavobacterium ranwuense LB2P22	isolate	98.94	0.18	0	3735422	3.76859e+06	22	380019	34.3	88.63	237-c278	237-I-23
237	Flavobacterium	GCA_004349155.1	Flavobacterium sp. GT3P67	isolate	98.94	0.71	0	3905260	3.91898e+06	31	296905	34.3	88.26	237-c278	237-I-23
237	Flavobacterium	GCA_011064265.1	Flavobacterium sp. Sr18	isolate	99.65	0.18	0	3799679	3.80615e+06	1	3799679	34.4	87.58	237-c280	237-I-24
237	Flavobacterium	GCA_003314435.2	Flavobacterium petrolei Kopri-42	isolate	99.65	1.07	20	3738413	3.71169e+06	22	693296	34.2	88.32	237-c280	237-I-24
237	Flavobacterium	GCA_014281985.1	Flavobacterium sp. GP15	isolate	99.29	0.32	50	3583431	3.59746e+06	51	861740	31.9	87.59	237-c284	237-I-25
237	Flavobacterium	GCA_017948675.1	Flavobacterium flabelliforme P4023	isolate	99.29	0.03	0	3631245	3.65611e+06	58	542938	31.9	87.55	237-c284	237-I-25
237	Flavobacterium	GCA_023162025.1	Flavobacterium sp. I-SCBP12n	isolate	99.29	1.41	100	3689868	3.66422e+06	59	474594	32	86.97	237-c284	237-I-25
237	Flavobacterium	GCA_000813005.1	Flavobacterium sp. KMS	isolate	99.65	0.88	20	5597129	5.56762e+06	58	205186	32.5	87.05	237-c296	237-I-26
237	Flavobacterium	GCA_000812985.1	Flavobacterium sp. JRM	isolate	99.65	1.27	0	5380719	5.33167e+06	169	80550	32.9	87.07	237-c296	237-I-26
237	Flavobacterium	GCA_002156885.1	Flavobacterium sp. AJR	isolate	99.65	0.88	10	5396196	5.36775e+06	203	52629	32.5	86.9	237-c296	237-I-26
237	Flavobacterium	GCA_003668995.1	Flavobacterium sp. 140616W15	isolate	99.44	0.18	0	4935222	4.95405e+06	1	4935222	32.3	85.3	237-c297	237-I-27
237	Flavobacterium	GCA_020991525.1	Flavobacterium sp. EDS	isolate	99.65	0.31	0	4742055	4.74395e+06	70	261122	32.1	86.99	237-c297	237-I-27
237	Flavobacterium	GCA_002017935.1	Flavobacterium sp. LM4	isolate	99.65	0.53	0	5727638	5.71735e+06	17	3222599	33.7	87.95	237-c303	237-I-28
237	Flavobacterium	GCA_903819435.1	Flavobacterium salmonis CIP 111411	isolate	99.65	1.18	0	5863820	5.81555e+06	144	250437	33.7	88.24	237-c303	237-I-28
237	Flavobacterium	GCA_001853485.1	Flavobacterium tructae MSU	isolate	99.65	1.08	12.5	5359952	5.32111e+06	29	515812	35.7	88.06	237-c312	237-I-29
237	Flavobacterium	GCA_002217475.1	Flavobacterium tructae CCUG 60100	isolate	99.65	0.23	0	4951782	4.95773e+06	130	91033	35.7	88.11	237-c312	237-I-29
237	Flavobacterium	GCA_023008245.1	Flavobacterium sediminilitoris YSM-43	isolate	99.65	0	0	3913692	3.92744e+06	1	3913692	29.4	89.55	237-c85	237-I-3
237	Flavobacterium	GCA_000967805.1	Flavobacterium sp. 316	isolate	99.65	0.35	0	3971755	3.97176e+06	48	238855	29.3	88.42	237-c85	237-I-3
237	Flavobacterium	GCA_020905335.1	Flavobacterium sp. F-126	isolate	99.65	1.41	0	5774987	5.71441e+06	7	4019235	35.8	86.14	237-c312	237-I-30
237	Flavobacterium	GCA_903469665.1	Flavobacterium sp. UGB4466	isolate	99.65	1	16.67	5342333	5.30783e+06	323	40176	35.9	87.24	237-c312	237-I-30
237	Flavobacterium	GCA_023539155.1	Flavobacterium sp. B183	isolate	99.53	1.22	27.27	5471638	5.43091e+06	1	5471538	35.8	87.53	237-c312	237-I-31
237	Flavobacterium	GCA_000335775.1	Flavobacterium sp. WG21	isolate	99.65	0.7	0	5198514	5.18038e+06	84	112722	35.6	88.22	237-c312	237-I-31
237	Flavobacterium	GCA_004366435.1	Flavobacterium sp. S87F.05.LMB.W.Kidney.N	isolate	99.65	0.01	0	4926114	4.94292e+06	20	352594	33.4	88.28	237-c327	237-I-32
237	Flavobacterium	GCA_001429295.1	Flavobacterium sp. Root935	isolate	99.29	0.62	20	5087956	5.09254e+06	86	188023	33.6	88.26	237-c327	237-I-32
237	Flavobacterium	GCA_003590565.1	Flavobacterium anhuiense M168	isolate	99.65	0.49	0	5377387	5.36987e+06	1	5377387	34.4	88.42	237-c329	237-I-33
237	Flavobacterium	GCA_001705175.1	Flavobacterium anhuiense GSE09	isolate	99.56	0.19	0	5109718	5.12252e+06	1	5109718	34.3	88.35	237-c329	237-I-33
237	Flavobacterium	GCA_023612075.1	Flavobacterium anhuiense T4	isolate	99.5	0.76	0	5070734	5.05758e+06	1	5070734	34.3	87.67	237-c329	237-I-33
237	Flavobacterium	GCA_900101855.1	Flavobacterium anhuiense CGMCC 1.6859	isolate	99.65	0	0	5340093	5.35885e+06	30	336756	34.4	88.25	237-c329	237-I-33
237	Flavobacterium	GCA_000278705.1	Flavobacterium sp. F52	isolate	99.65	0	0	5336938	5.35568e+06	54	293899	34.4	88.69	237-c329	237-I-33
237	Flavobacterium	GCA_024638035.1	Flavobacterium plurextorum RSG-18	isolate	99.65	2.42	15.38	5610911	5.49712e+06	1	5610911	33.6	87.4	237-c334	237-I-34
237	Flavobacterium	GCA_002754275.1	Flavobacterium sp. 2	isolate	99.65	0.4	50	5040556	5.03804e+06	6	3078457	33.3	87.75	237-c334	237-I-34
237	Flavobacterium	GCA_024499525.1	Flavobacterium panici BSSL-CR3	isolate	99.65	1.61	0	5972859	5.89854e+06	1	5972859	33.8	87.29	237-c337	237-I-35
237	Flavobacterium	GCA_903819335.1	Flavobacterium panici PXU-55	isolate	99.65	1.14	0	5623477	5.5794e+06	88	183012	33.6	87.64	237-c337	237-I-35
237	Flavobacterium	GCA_000708595.2	Flavobacterium sp. KJJ	isolate	99.65	0	0	4597628	4.61378e+06	10	945284	33.3	88.96	237-c344	237-I-36
237	Flavobacterium	GCA_015350755.1	Flavobacterium sp. JLP	isolate	99.65	0	0	4523663	4.53955e+06	28	441836	33.3	89.05	237-c344	237-I-36
237	Flavobacterium	GCA_015350695.1	Flavobacterium sp. MR2016-29	isolate	99.65	0	0	4648293	4.66462e+06	28	427815	33.4	89.04	237-c344	237-I-36
237	Flavobacterium	GCA_904424765.1	Flavobacterium bizetiae CIP 105535	isolate	99.65	0.91	40	5861300	5.82866e+06	102	157726	34	86.97	237-c348	237-I-37
237	Flavobacterium	GCA_902804475.1	Flavobacterium bizetiae CIP 105534	isolate	99.47	0.91	25	5826243	5.80419e+06	262	48595	34.1	87.12	237-c348	237-I-37
237	Flavobacterium	GCA_009664855.1	Flavobacterium sp. SLB02	isolate	97	0.42	0	6363829	6.53236e+06	28	361257	34.3	80.11	237-c348	237-I-38
237	Flavobacterium	GCA_015350725.1	Flavobacterium sp. CSZ	isolate	99.29	1.21	0	6202203	6.17135e+06	74	228661	34.3	87.26	237-c348	237-I-38
237	Flavobacterium	GCA_000832125.1	Flavobacterium hibernum DSM 12611	isolate	99.65	0.14	0	5283672	5.29479e+06	30	300918	33.2	88.2	237-c352	237-I-39
237	Flavobacterium	GCA_003061345.1	Flavobacterium sp. HMWF030	isolate	86.03	3.27	22.22	4758486	5.32865e+06	1678	3877	33.4	88.44	237-c352	237-I-39
237	Flavobacterium	GCA_003663835.1	Flavobacterium lindanitolerans DSM 21886	isolate	99.65	0	0	3721860	3.73493e+06	19	616064	37.9	90.77	237-c159	237-I-4
237	Flavobacterium	GCA_001423985.1	Flavobacterium sp. Leaf359	isolate	99.65	0.35	0	3801380	3.80138e+06	198	85420	37.9	89.2	237-c159	237-I-4
237	Flavobacterium	GCA_016803475.1	Flavobacterium psychrophilum FPS-R7	isolate	99.29	0.44	0	3208574	3.21726e+06	1	3208574	32.6	84.11	237-c373	237-I-40
237	Flavobacterium	GCA_000754365.1	Flavobacterium psychrophilum FPG101	isolate	99.29	0.44	0	2835130	2.84281e+06	1	2835130	32.6	86.91	237-c373	237-I-40
237	Flavobacterium	GCA_019774595.1	Flavobacterium psychrophilum CN38	isolate	99.29	0.44	0	2830982	2.83865e+06	1	2830982	32.7	85.62	237-c373	237-I-40
237	Flavobacterium	GCA_019774575.1	Flavobacterium psychrophilum CN46	isolate	99.29	0.35	0	2826602	2.83681e+06	1	2826602	32.6	86.51	237-c373	237-I-40
237	Flavobacterium	GCA_000754405.1	Flavobacterium psychrophilum FPG3	isolate	99.29	0.35	0	2715909	2.72572e+06	1	2715909	32.7	86.97	237-c373	237-I-40
237	Flavobacterium	GCA_000801635.1	Flavobacterium psychrophilum CSF-259-93	isolate	97.41	0.44	0	2899814	2.96353e+06	9	1546248	32.5	85.83	237-c373	237-I-40
237	Flavobacterium	GCA_000801625.1	Flavobacterium psychrophilum CR	isolate	94.64	0.62	0	2899146	3.0434e+06	7	800436	32.5	84.9	237-c373	237-I-40
237	Flavobacterium	GCA_000971785.2	Flavobacterium psychrophilum 4	isolate	98.82	0.18	0	2877807	2.90688e+06	25	378426	32.4	87.16	237-c373	237-I-40
237	Flavobacterium	GCA_023066095.1	Flavobacterium psychrophilum FPS-S6-R7	isolate	99.29	0.44	0	2867389	2.87515e+06	21	304579	32.5	86.54	237-c373	237-I-40
237	Flavobacterium	GCA_000801645.1	Flavobacterium psychrophilum CN	isolate	96.66	0.56	0	2897311	2.98016e+06	25	285845	32.5	84.94	237-c373	237-I-40
237	Flavobacterium	GCA_002150245.1	Flavobacterium psychrophilum FPG1W08	isolate	99.29	0.44	0	2736904	2.74431e+06	24	227798	32.4	87.98	237-c373	237-I-40
237	Flavobacterium	GCA_900610085.1	Flavobacterium psychrophilum 29-SE328_S12_R1.fastq.gz	isolate	99.29	0.35	0	2700075	2.70983e+06	103	164905	32.5	86.96	237-c373	237-I-40
237	Flavobacterium	GCA_020567025.1	Flavobacterium psychrophilum 8888	isolate	99.29	0.47	0	2787343	2.79405e+06	171	160425	32.4	86.39	237-c373	237-I-40
237	Flavobacterium	GCA_020565335.1	Flavobacterium psychrophilum 1729 z	isolate	99.29	0.35	0	2772960	2.78298e+06	139	157870	32.6	87.36	237-c373	237-I-40
237	Flavobacterium	GCA_900610125.1	Flavobacterium psychrophilum 33-SE474_S14_R1.fastq.gz	isolate	99.29	0.35	0	2692817	2.70255e+06	121	135848	32.5	87.15	237-c373	237-I-40
237	Flavobacterium	GCA_020565145.1	Flavobacterium psychrophilum 97708	isolate	99.29	0.44	0	2788074	2.79562e+06	127	134054	32.4	87.06	237-c373	237-I-40
237	Flavobacterium	GCA_020565595.1	Flavobacterium psychrophilum 2504 s	isolate	99.12	0.35	0	2730836	2.74539e+06	164	131558	32.5	87.2	237-c373	237-I-40
237	Flavobacterium	GCA_900186415.1	Flavobacterium psychrophilum FRGDSA 1882/11	isolate	99.29	0.35	0	2690043	2.69976e+06	75	129792	32.5	87.45	237-c373	237-I-40
237	Flavobacterium	GCA_900186445.1	Flavobacterium psychrophilum FI070	isolate	99.12	0.35	0	2725440	2.73996e+06	55	129462	32.5	87.97	237-c373	237-I-40
237	Flavobacterium	GCA_900186825.1	Flavobacterium psychrophilum NO042	isolate	99.29	0.35	0	2582570	2.5919e+06	73	129445	32.5	87.95	237-c373	237-I-40
237	Flavobacterium	GCA_020565885.1	Flavobacterium psychrophilum 97568	isolate	99.29	0.35	0	2733320	2.7432e+06	145	126748	32.5	87.23	237-c373	237-I-40
237	Flavobacterium	GCA_900186815.1	Flavobacterium psychrophilum NO098	isolate	99.29	0.35	0	2617023	2.62648e+06	52	123676	32.4	87.9	237-c373	237-I-40
237	Flavobacterium	GCA_002150215.1	Flavobacterium psychrophilum FPG92	isolate	99.29	0.45	0	2889100	2.89663e+06	94	120376	32.4	86.83	237-c373	237-I-40
237	Flavobacterium	GCA_900186755.1	Flavobacterium psychrophilum NO004	isolate	99.29	0.35	0	2776950	2.78698e+06	59	119424	32.3	88.09	237-c373	237-I-40
237	Flavobacterium	GCA_900186365.1	Flavobacterium psychrophilum DK150	isolate	99.29	0.62	0	2778663	2.78117e+06	67	107446	32.4	87.98	237-c373	237-I-40
237	Flavobacterium	GCA_900186385.1	Flavobacterium psychrophilum DK095	isolate	99.29	0.44	0	2823178	2.83082e+06	68	106344	32.4	87.78	237-c373	237-I-40
237	Flavobacterium	GCA_900610355.1	Flavobacterium psychrophilum 1-H7.00_S16_R1.fastq.gz	isolate	99.29	0.44	0	2763932	2.77141e+06	136	98001	32.5	86.7	237-c373	237-I-40
237	Flavobacterium	GCA_001887135.1	Flavobacterium psychrophilum FPG87	isolate	99.29	0.62	0	2905461	2.90808e+06	101	96992	32.4	86.49	237-c373	237-I-40
237	Flavobacterium	GCA_900610345.1	Flavobacterium psychrophilum 79-SE570_S16_R1.fastq.gz	isolate	99.29	0.35	0	2690425	2.70015e+06	112	89598	32.5	87.2	237-c373	237-I-40
237	Flavobacterium	GCA_020565175.1	Flavobacterium psychrophilum 97705	isolate	99.12	0.44	0	3015873	3.0292e+06	277	80759	32.4	86.68	237-c373	237-I-40
237	Flavobacterium	GCA_900610385.1	Flavobacterium psychrophilum 81-SE571_S23_R1.fastq.gz	isolate	99.29	0.44	0	2904503	2.91237e+06	183	80038	32.5	87.15	237-c373	237-I-40
237	Flavobacterium	GCA_900610055.1	Flavobacterium psychrophilum 19-SE055_S7_R1.fastq.gz	isolate	85.69	0.44	0	2404142	2.79129e+06	161	70175	32.8	87.36	237-c373	237-I-40
237	Flavobacterium	GCA_016804225.1	Flavobacterium psychrophilum FPS-F21	isolate	99.29	0.44	0	2860849	2.86859e+06	166	68689	32.8	77.56	237-c373	237-I-40
237	Flavobacterium	GCA_020565605.1	Flavobacterium psychrophilum 96233	isolate	99.12	0.44	0	2949781	2.96282e+06	262	68377	32.4	86.73	237-c373	237-I-40
237	Flavobacterium	GCA_900186455.1	Flavobacterium psychrophilum FI146	isolate	99.29	0.97	50	2844904	2.83753e+06	101	59176	32.4	87.83	237-c373	237-I-40
237	Flavobacterium	GCA_006778345.1	Flavobacterium psychrophilum KKAC-1706	isolate	99.29	0.35	0	2680547	2.69023e+06	160	55793	32.5	87.34	237-c373	237-I-40
237	Flavobacterium	GCA_900610035.1	Flavobacterium psychrophilum 15-SE027_S5_R1.fastq.gz	isolate	96.64	0.44	0	2855325	2.94121e+06	274	53835	32.6	86.69	237-c373	237-I-40
237	Flavobacterium	GCA_022871205.1	Flavobacterium psychrophilum 160401-1/5N-R4	isolate	98.94	0.44	0	2833585	2.85126e+06	165	48606	32.6	86.43	237-c373	237-I-40
237	Flavobacterium	GCA_002207815.1	Flavobacterium psychrophilum SSADA-1411	isolate	97.57	0.74	0	2707110	2.75365e+06	164	46026	32.5	84.06	237-c373	237-I-40
237	Flavobacterium	GCA_023066075.1	Flavobacterium psychrophilum FPS-S6-R10	isolate	99.29	0.44	0	2866033	2.87379e+06	144	45399	32.6	86.01	237-c373	237-I-40
237	Flavobacterium	GCA_006778265.1	Flavobacterium psychrophilum NNS7-1804	isolate	99.29	0.62	0	2717677	2.72013e+06	144	44932	32.4	87.66	237-c373	237-I-40
237	Flavobacterium	GCA_001485515.1	Flavobacterium psychrophilum KTEN-1510	isolate	99.18	0.62	0	2705210	2.71063e+06	182	38419	32.5	86.68	237-c373	237-I-40
237	Flavobacterium	GCA_020567185.1	Flavobacterium psychrophilum 9471 s	isolate	99.2	3.27	78.95	3197122	3.12006e+06	548	36942	32.2	86.67	237-c373	237-I-40
237	Flavobacterium	GCA_900186555.1	Flavobacterium psychrophilum KU 051128-10	isolate	97.35	0	0	2572086	2.6421e+06	179	24031	32.5	88.96	237-c373	237-I-40
237	Flavobacterium	GCA_900186475.1	Flavobacterium psychrophilum KU 060626-4	isolate	98.06	0.35	0	2530180	2.57106e+06	183	23697	32.5	88.82	237-c373	237-I-40
237	Flavobacterium	GCA_016803655.1	Flavobacterium psychrophilum FPS-S9	isolate	99.2	0.44	0	2860105	2.87044e+06	328	22212	32.6	83.44	237-c373	237-I-40
237	Flavobacterium	GCA_900186605.1	Flavobacterium psychrophilum KU 061128-1	isolate	96.64	0.44	0	2514545	2.59018e+06	202	21045	32.5	88.86	237-c373	237-I-40
237	Flavobacterium	GCA_900186495.1	Flavobacterium psychrophilum KU 060626-59	isolate	97.7	0.35	0	2520432	2.57056e+06	205	20926	32.5	88.77	237-c373	237-I-40
237	Flavobacterium	GCA_015272595.1	Flavobacterium psychrophilum FPS-R9	isolate	97.7	0.44	0	2623675	2.6734e+06	233	20147	32.6	88.09	237-c373	237-I-40
237	Flavobacterium	GCA_900186485.1	Flavobacterium psychrophilum FPC 831	isolate	95.95	1.54	28.57	2609488	2.67667e+06	229	16591	32.3	88.76	237-c373	237-I-40
237	Flavobacterium	GCA_900186645.1	Flavobacterium psychrophilum LVDJ XP189	isolate	95.7	1.62	57.14	2694304	2.7685e+06	261	14938	32.4	89.04	237-c373	237-I-40
237	Flavobacterium	GCA_900186575.1	Flavobacterium psychrophilum FPC 840	isolate	94.95	1.5	20	2519631	2.61237e+06	275	12737	32.4	88.64	237-c373	237-I-40
237	Flavobacterium	GCA_015272635.1	Flavobacterium psychrophilum V46	isolate	94.32	0.27	0	2474797	2.61634e+06	408	8877	32.9	88.23	237-c373	237-I-40
237	Flavobacterium	GCA_900186515.1	Flavobacterium psychrophilum JIP 16/00	isolate	92.54	1.67	70	2508617	2.66279e+06	369	8798	32.4	88.89	237-c373	237-I-40
237	Flavobacterium	GCA_000253275.1	Flavobacterium branchiophilum FL-15	isolate	98.59	0.71	0	3563292	3.58841e+06	2	3559884	32.9	86.2	237-c173	237-I-5
237	Flavobacterium	GCA_002530755.1	Flavobacterium branchiophilum ATCC 35036	isolate	98.59	0.44	0	3462353	3.49627e+06	192	43793	32.8	87.02	237-c173	237-I-5
237	Flavobacterium	GCA_002217205.1	Flavobacterium branchiophilum NBRC 15030	isolate	98.54	0.88	0	3580395	3.60128e+06	298	23398	32.8	87.17	237-c173	237-I-5
237	Flavobacterium	GCA_019565455.1	Flavobacterium oreochromis Costa Rica 04-02-TN	isolate	94.45	0.47	0	3540003	3.72946e+06	1	3540003	30.4	83.54	237-c175	237-I-6
237	Flavobacterium	GCA_011316545.1	Flavobacterium columnare CC1802	isolate	99.65	0	0	3387405	3.3993e+06	91	95633	29.9	87.9	237-c175	237-I-6
237	Flavobacterium	GCA_002204835.1	Flavobacterium oreochromis 1214	isolate	99.65	0	0	3378879	3.39075e+06	145	57076	30	88.12	237-c175	237-I-6
237	Flavobacterium	GCA_002916795.1	Flavobacterium columnare 1201	isolate	99.65	0.35	100	3364539	3364539	265	26305	30.1	88.33	237-c175	237-I-6
237	Flavobacterium	GCA_019565505.1	Flavobacterium davisii 90-106	isolate	96.21	0.82	66.67	3404811	3.50903e+06	1	3404711	31.2	81.5	237-c176	237-I-7
237	Flavobacterium	GCA_004010215.1	Flavobacterium columnare ARS1	isolate	99.35	0.18	100	3357658	3.37351e+06	4	2220626	31	85.11	237-c176	237-I-7
237	Flavobacterium	GCA_900290975.1	Flavobacterium columnare CIP109753	isolate	99.65	0	0	3255895	3.26733e+06	212	51970	30.7	86.22	237-c176	237-I-7
237	Flavobacterium	GCA_002204815.1	Flavobacterium davisii 1215	isolate	99.22	0.29	0	3339448	3.35589e+06	376	17211	30.6	85.83	237-c176	237-I-7
237	Flavobacterium	GCA_020886115.1	Flavobacterium sp. SHINM13	isolate	98.94	0	0	2409408	2.43522e+06	1	2409408	34.4	90.89	237-c194	237-I-8
237	Flavobacterium	GCA_020885975.1	Flavobacterium sp. GENT11	isolate	99.29	0	0	2271028	2.28727e+06	1	2271028	34.4	90.94	237-c194	237-I-8
237	Flavobacterium	GCA_001857965.1	Flavobacterium commune PK15	isolate	99.65	0.43	0	3851214	3.84814e+06	1	3851214	34.4	89.15	237-c197	237-I-9
237	Flavobacterium	GCA_006386525.1	Flavobacterium sp. GSA192	isolate	99.29	0.43	0	3832776	3.84354e+06	14	499947	34.3	89.64	237-c197	237-I-9
237	Flavobacterium	GCA_945890865.1	Flavobacterium psychrophilum MiE-16apr19-127	MAG	97.83	0	0	2006974	2.05149e+06	25	174619	34.8	93.32	237-c94	237-M-1
237	Flavobacterium	GCA_945860185.1	Flavobacterium psychrophilum GH-07nov19-110	MAG	93.35	0.71	50	1779454	1.89183e+06	100	26344	35	92.92	237-c94	237-M-1
237	Flavobacterium	GCA_021740155.1	Flavobacterium sp. Tobar2m-G12	MAG	62.07	1.72	0	1953812	3.06288e+06	168	12502	33.5	90.71	237-c205	237-M-10
237	Flavobacterium	GCA_945861915.1	Flavobacterium psychrophilum ME-09jul19-174	MAG	82.65	1.15	100	2343484	2.79652e+06	254	11527	33.2	91.08	237-c205	237-M-10
237	Flavobacterium	GCA_017989335.1	Flavobacterium sp. Go_Inlet_bin_127	MAG	73.33	3	60	2311186	3.02789e+06	378	7627	38.9	88.72	237-c209	237-M-11
237	Flavobacterium	GCA_017989775.1	Flavobacterium sp. Go_Prim_bin_194	MAG	61.36	0	0	2053463	3.34658e+06	412	5293	39	89.04	237-c209	237-M-11
237	Flavobacterium	GCA_017997935.1	Flavobacterium sp. Go_SlPrim_bin_34	MAG	50	0	0	1893374	3.78675e+06	385	5199	39.1	89.19	237-c209	237-M-11
237	Flavobacterium	GCA_003449615.1	Flavobacterium sp. UBA8409	MAG	78.25	2.82	7.14	2946369	3.63435e+06	675	6049	33.9	84.8	237-c214	237-M-12
237	Flavobacterium	GCA_003484045.1	Flavobacterium sp. UBA8413	MAG	65.99	1.57	20	2507736	3.71187e+06	778	4587	34.1	83.66	237-c214	237-M-12
237	Flavobacterium	GCA_003483305.1	Flavobacterium sp. UBA8419	MAG	60.9	0.82	25	2148105	3.4804e+06	678	4239	34.2	85.1	237-c214	237-M-12
237	Flavobacterium	GCA_017985295.1	Flavobacterium sp. Go_Inlet_bin_84	MAG	63.82	1.06	33.33	2175767	3.35352e+06	147	21698	34.3	86.64	237-c267	237-M-13
237	Flavobacterium	GCA_017995345.1	Flavobacterium sp. Go_SlPrim_bin_22	MAG	93.23	2.54	50	2933838	3.06342e+06	226	18053	34.2	87.08	237-c267	237-M-13
237	Flavobacterium	GCA_017996575.1	Flavobacterium sp. Go_UH_bin_84	MAG	92.72	4.7	23.08	3195690	3.28032e+06	280	16407	34.2	87.13	237-c267	237-M-13
237	Flavobacterium	GCA_018055745.1	Flavobacterium sp. Gw_UH_bin_234	MAG	87.84	1.91	50	2845454	3.17042e+06	357	11012	34.4	86.53	237-c267	237-M-13
237	Flavobacterium	GCA_913058285.1	Flavobacterium sp. SRR3933179_bin.4_MetaBAT_v2.12.1_MAG	MAG	97.26	1.17	50	2643277	2.68544e+06	141	35613	31.7	92.02	237-c13	237-M-14
237	Flavobacterium	GCA_018695495.1	Flavobacterium sp. SI037S4_bin55	MAG	75.29	4.31	17.39	1656642	2.08121e+06	236	9585	31.8	93.16	237-c13	237-M-14
237	Flavobacterium	GCA_018658745.1	Flavobacterium sp. SI039_bin9	MAG	79.27	9.16	34.48	2178132	2.46311e+06	412	7013	32.4	93.32	237-c13	237-M-14
237	Flavobacterium	GCA_018672535.1	Flavobacterium sp. SI037_bin185	MAG	78.97	2.3	68.42	1884131	2.31836e+06	347	6243	31.9	92.91	237-c13	237-M-14
237	Flavobacterium	GCA_018662585.1	Flavobacterium sp. SI074_bin133	MAG	75.04	1.91	81.82	1735084	2.25482e+06	386	4903	31.8	92.77	237-c13	237-M-14
237	Flavobacterium	GCA_018669245.1	Flavobacterium sp. SI073_bin167	MAG	72.53	1.95	66.67	1855053	2.49067e+06	453	4355	31.8	92.72	237-c13	237-M-14
237	Flavobacterium	GCA_015665265.1	Flavobacterium sp. C15_102_105_14	MAG	97.93	0.68	50	2365969	2.39932e+06	138	28081	31.4	92.82	237-c15	237-M-15
237	Flavobacterium	GCA_024638065.1	Flavobacterium sp. Ww596	MAG	91.39	3.16	15.38	2030054	2.14707e+06	132	26944	31.5	92.58	237-c15	237-M-15
237	Flavobacterium	GCA_017983935.1	Flavobacterium sp. Go_Leine_bin_55	MAG	56.9	5.17	25	1300960	2.09596e+06	84	29595	36.3	91.54	237-c95	237-M-2
237	Flavobacterium	GCA_017984495.1	Flavobacterium sp. Go_LeineEff_bin_94	MAG	68.28	1.72	100	1552537	2217910	99	24863	36.3	92.45	237-c95	237-M-2
237	Flavobacterium	GCA_018401995.1	Flavobacterium sp. M30B46	MAG	75.41	2.86	38.46	2367132	3.02432e+06	99	103066	32.7	88.3	237-c96	237-M-3
237	Flavobacterium	GCA_023262585.1	Flavobacterium sp. HJW.45	MAG	55.34	0.86	100	1526534	2.71625e+06	430	4625	33.1	91.02	237-c96	237-M-3
237	Flavobacterium	GCA_002422095.1	Flavobacterium sp. UBA6195	MAG	91.89	0.12	100	2394382	2.60231e+06	152	25233	32.4	91.24	237-c106	237-M-4
237	Flavobacterium	GCA_008015935.1	Flavobacterium sp. Bin_23_2	MAG	70.52	4.27	92	1906623	2.5493e+06	194	10479	32.4	92.4	237-c106	237-M-4
237	Flavobacterium	GCA_002786385.1	Flavobacterium sp. FEMGT703F	MAG	99.29	0	0	2984251	3.00559e+06	26	372530	38.8	91.93	237-c112	237-M-5
237	Flavobacterium	GCA_013821805.1	Flavobacterium sp. WM.3.56	MAG	95.38	5.12	55.56	2795830	2.78192e+06	244	20100	39	92.38	237-c112	237-M-5
237	Flavobacterium	GCA_945906195.1	Flavobacterium psychrophilum ZE-03apr19-74	MAG	75.23	3.3	80	1618750	2.06131e+06	199	9691	32.6	92	237-c138	237-M-6
237	Flavobacterium	GCA_945907225.1	Flavobacterium psychrophilum ZE-13nov19-249	MAG	74.73	0.83	40	1653924	2.18889e+06	231	8320	32.7	92	237-c138	237-M-6
237	Flavobacterium	GCA_016787825.1	Flavobacterium lindanitolerans new MAG-340	MAG	95.76	0.12	0	3971836	4.14251e+06	39	288169	38	90.51	237-c159	237-M-7
237	Flavobacterium	GCA_004799385.1	Flavobacterium johnsoniae S2_006_000_R2_66	MAG	98.94	1.18	0	4156085	4.1511e+06	81	232022	38.4	90.16	237-c159	237-M-7
237	Flavobacterium	GCA_001899155.1	Flavobacterium sp. 38-13	MAG	99.29	0.12	0	3801142	3.8237e+06	43	223158	37.9	90.22	237-c159	237-M-7
237	Flavobacterium	GCA_900543775.1	Flavobacterium sp. UMGS607	MAG	96.41	0.78	0	3846942	3.95817e+06	162	39771	37.6	90.48	237-c159	237-M-7
237	Flavobacterium	GCA_018993165.1	Flavobacterium sp. bin-7	MAG	74.29	0.53	100	2770252	3.70256e+06	461	6461	37.9	90.98	237-c159	237-M-7
237	Flavobacterium	GCA_003241515.1	Flavobacterium johnsoniae S2_005_001_R2_26	MAG	93.82	1.74	0	3280522	3.43294e+06	800	5577	37.9	89.59	237-c159	237-M-7
237	Flavobacterium	GCA_017984835.1	Flavobacterium sp. Go_LeineEff_bin_9	MAG	88.66	2.77	33.33	1867482	2.04253e+06	176	15597	36.1	89.69	237-c171	237-M-8
237	Flavobacterium	GCA_017984535.1	Flavobacterium sp. Go_Leine_bin_111	MAG	65.52	1.72	0	1339234	1.99172e+06	142	13769	36.4	89.31	237-c171	237-M-8
237	Flavobacterium	GCA_020718145.1	Flavobacterium psychrophilum SulCav_PC08_3_31_36	MAG	96.11	0.98	0	2258805	2.32651e+06	101	43425	31.4	89.54	237-c174	237-M-9
237	Flavobacterium	GCA_022730285.1	Flavobacterium psychrophilum SulCav_PC08_64_31_39	MAG	95.88	0	0	2158875	2.25164e+06	97	35207	31.3	90.47	237-c174	237-M-9
237	Flavobacterium	GCA_020718855.1	Flavobacterium psychrophilum SulCav_GS10_10_31_43	MAG	90.4	0	0	1980196	2.19048e+06	122	23274	31.2	89.95	237-c174	237-M-9
237	Flavobacterium	GCA_020720165.1	Flavobacterium psychrophilum SulCav_GS09_5_2_31_219	MAG	92.36	2.15	14.29	2332617	2.46812e+06	282	16151	31.3	88.52	237-c174	237-M-9
237	Flavobacterium	GCA_020721545.1	Flavobacterium psychrophilum SulCav_FS06-10_31_579	MAG	88.19	1.3	0	2177225	2.43293e+06	359	10789	31.3	89.31	237-c174	237-M-9
237	Flavobacterium	GCA_004339525.1	Flavobacterium sp. 90	isolate	99.65	0.72	20	6653812	6.62928e+06	1	6653812	33.3	86.89	237-c353
237	Flavobacterium	GCA_020905295.1	Flavobacterium sp. F-30	isolate	99.65	0.7	0	6487610	6.46498e+06	2	6485860	34	86.36	237-c347
237	Flavobacterium	GCA_002754195.1	Flavobacterium sp. 9	isolate	99.65	1.19	14.29	6328714	6.276e+06	1	6328714	33.2	86.31	237-c353
237	Flavobacterium	GCA_902167265.1	Flavobacterium anhuiense Flavo_2	isolate	99.65	0.55	0	6227635	6.2152e+06	2	6209424	33.8	88.27	237-c324
237	Flavobacterium	GCA_902167275.1	Flavobacterium anhuiense Flavo_1	isolate	99.65	0.55	0	6251684	6.23921e+06	5	6185125	33.8	88.24	237-c324
237	Flavobacterium	GCA_902167285.2	Flavobacterium anhuiense Flavo_4	isolate	99.65	0.55	0	6237120	6.22467e+06	3	6174479	33.8	88.21	237-c324
237	Flavobacterium	GCA_000016645.1	Flavobacterium johnsoniae UW101	isolate	99.65	0.14	0	6096872	6.1097e+06	1	6096872	34.1	88.06	237-c335
237	Flavobacterium	GCA_003122385.1	Flavobacterium crocinum HYN0056	isolate	99.65	0.55	20	5877431	5.8657e+06	1	5877431	34	87.59	237-c321
237	Flavobacterium	GCA_002007065.3	Flavobacterium sp. KBS0721	isolate	99.65	0.23	0	5867608	5.87466e+06	1	5867608	34.1	86.59	237-c347
237	Flavobacterium	GCA_008329825.1	Flavobacterium johnsoniae FJ001	MAG	99.65	1.34	33.33	5855069	5.79767e+06	1	5854969	34	88.13	237-c335
237	Flavobacterium	GCA_024271895.1	Flavobacterium bizetiae HJ-32-4	isolate	99.65	0.23	0	5745280	5.75218e+06	1	5745280	34.2	86.85	237-c348
237	Flavobacterium	GCA_020911925.1	Flavobacterium sp. F-323	isolate	99.65	0.79	20	5740613	5.71546e+06	1	5740613	35.3	85.78	237-c369
237	Flavobacterium	GCA_023272795.1	Flavobacterium sp. MMS21-Er5	isolate	99.65	0.05	0	5636211	5.65317e+06	1	5636211	34.1	87.21	237-c330
237	Flavobacterium	GCA_014844035.1	Flavobacterium sp. MDT1-60	isolate	99.64	0.82	66.67	5563897	5.53842e+06	1	5563897	33.8	87.71	237-c356
237	Flavobacterium	GCA_017352115.1	Flavobacterium endoglycinae BB8	isolate	99.65	0.67	0	5513159	5.49557e+06	1	5513159	34.3	88.5	237-c341
237	Flavobacterium	GCA_008369745.1	Flavobacterium nitrogenifigens KACC 18538	isolate	99.65	0.41	0	5497186	5.49389e+06	1	5497186	34.2	87.4	237-c329
237	Flavobacterium	GCA_020905345.1	Flavobacterium sp. F-65	isolate	99.65	1.06	0	5457213	5.41874e+06	2	5446960	32.8	88.07	237-c299
237	Flavobacterium	GCA_002797935.1	Flavobacterium sp. 1	isolate	99.29	0.65	0	5351669	5.35488e+06	1	5351669	34.4	87.33	237-c244
237	Flavobacterium	GCA_025252405.1	Flavobacterium sp. TR2	isolate	99.65	0.64	14.29	5106313	5.09155e+06	2	5103310	35.1	87.39	237-c329
237	Flavobacterium	GCA_002813295.1	Flavobacterium sp. 5	isolate	98.94	0.18	0	4973516	5.01767e+06	1	4973516	32.5	87.35	237-c248
237	Flavobacterium	GCA_003633785.1	Flavobacterium sp. 81	isolate	99.29	0.72	20	6651739	6.65107e+06	2	4843450	33.3	86.67	237-c353
237	Flavobacterium	GCA_003403075.1	Flavobacterium sp. CJ74	isolate	99.47	0.35	0	4843008	4.85174e+06	1	4843008	41.2	89.27	237-c52
237	Flavobacterium	GCA_003312915.1	Flavobacterium fluviale HYN0086	isolate	99.65	0.19	0	4839571	4.84733e+06	1	4839571	33.9	87.98	237-c327
237	Flavobacterium	GCA_021650975.1	Flavobacterium jumunjinense HME7102	isolate	99.65	0.59	0	4694567	4.68333e+06	3	4671850	30.4	88.95	237-c86
237	Flavobacterium	GCA_003076455.1	Flavobacterium faecale WV33	isolate	99.29	0.27	0	4621116	4.64154e+06	1	4621116	35.2	85.96	237-c234
237	Flavobacterium	GCA_001761465.1	Flavobacterium gilvum EM1308	isolate	98.94	0.68	0	4402594	4.41939e+06	1	4402594	35.2	86.99	237-c241
237	Flavobacterium	GCA_020911905.1	Flavobacterium sp. F-70	isolate	99.65	0.42	0	4362213	4.35916e+06	1	4362213	34.5	87.98	237-c300
237	Flavobacterium	GCA_000737685.1	Flavobacterium reichenbachii LMG 25512	isolate	98.94	0.9	20	5501401	5.51022e+06	12	4284292	33.6	88.5	237-c361
237	Flavobacterium	GCA_003076475.1	Flavobacterium kingsejongi WV39	isolate	99.29	0.82	33.33	4224053	4.21941e+06	1	4224053	39.8	89.21	237-c157
237	Flavobacterium	GCA_004355225.1	Flavobacterium nackdongense GS13	isolate	98.59	0.35	0	4217227	4.26241e+06	1	4217227	36.2	89.05	237-c226
237	Flavobacterium	GCA_001708385.1	Flavobacterium psychrophilum Z1	isolate	99.65	0.35	0	4142802	4.1428e+06	1	4142802	39	90.17	237-c59
237	Flavobacterium	GCA_001431805.1	Flavobacterium psychrophilum Z2	isolate	99.65	0.35	0	4142224	4142224	1	4142224	39	90.17	237-c59
237	Flavobacterium	GCA_024496085.1	Flavobacterium cerinum C1	isolate	99.65	0.35	0	4077824	4077824	1	4077824	37.3	90.47	237-c156
237	Flavobacterium	GCA_008000935.1	Flavobacterium alkalisoli XS-5	isolate	99.47	0.03	0	3985855	4.00588e+06	1	3985855	38	91.02	237-c55
237	Flavobacterium	GCA_003096035.1	Flavobacterium album HYN0059	isolate	99.29	0.53	0	3983546	3.99073e+06	1	3983546	44.5	89.63	237-c64
237	Flavobacterium	GCA_013388355.1	Flavobacterium sp. LPB0248	isolate	84.5	0.49	0	3975348	4.67743e+06	1	3975246	33.8	88.22	237-c329
237	Flavobacterium	GCA_013389455.1	Flavobacterium inviolabile P2-65	isolate	99.29	0.35	0	3913347	3.92749e+06	1	3913347	39.7	90.17	237-c154
237	Flavobacterium	GCA_023195775.1	Flavobacterium sp. IGB 4-14	isolate	99.65	0.44	0	3823204	3.81977e+06	1	3823204	33.8	90.51	237-c76
237	Flavobacterium	GCA_003634615.1	Flavobacterium sp. 102	isolate	98.94	1.41	33.33	3817109	3.8038e+06	1	3817109	36.2	90.61	237-c117
237	Flavobacterium	GCA_000744835.1	Flavobacterium sp. 83	isolate	99.65	0.71	0	3790620	3.77702e+06	1	3790620	33.3	88.18	237-c269
237	Flavobacterium	GCA_006716585.1	Flavobacterium branchiophilum DSM 24789	isolate	98.59	0.88	0	3789855	3.81005e+06	1	3789855	32.8	86.89	237-c173		GCA_002217205
237	Flavobacterium	GCA_002754315.1	Flavobacterium sp. 11	isolate	99.29	0.18	0	3763919	3.78397e+06	1	3763919	34.2	89.06	237-c278
237	Flavobacterium	GCA_014385425.1	Flavobacterium lindanitolerans DSM 21886	isolate	86.74	1.3	0	3759660	4.2704e+06	3	3738405	38	83.32	237-c159
237	Flavobacterium	GCA_003633605.1	Flavobacterium sp. 120	isolate	99.29	1.3	57.14	3683426	3.66182e+06	1	3683426	34.3	89.44	237-c278
237	Flavobacterium	GCA_020911885.1	Flavobacterium sp. F-29	isolate	99.65	0.35	0	3562455	3.56246e+06	1	3562455	35.3	87.32	237-c256
237	Flavobacterium	GCA_003097535.1	Flavobacterium pallidum HYN0049	isolate	99.18	0.35	0	3552756	3.56953e+06	1	3552756	43.7	91.48	237-c35
237	Flavobacterium	GCA_013389595.1	Flavobacterium sp. I3-2	isolate	99.53	0.71	40	3549933	3.54143e+06	1	3549933	31.2	88.41	237-c4
237	Flavobacterium	GCA_022532105.1	Flavobacterium sp. HJ-32-4	isolate	98.86	0.53	0	3533442	3.55513e+06	1	3533442	50.9	90.05	237-c180
237	Flavobacterium	GCA_020911945.1	Flavobacterium sp. F-340	isolate	99.65	0	0	3530395	3.54279e+06	1	3530395	33.4	87.67	237-c286
237	Flavobacterium	GCA_023278045.1	Flavobacterium sp. K5-23	isolate	99.65	0.18	0	3490877	3.49682e+06	1	3490877	33.7	86.76	237-c263
237	Flavobacterium	GCA_003055625.1	Flavobacterium magnum HYN0048	isolate	99.53	0.37	0	3464207	3.46767e+06	1	3464207	47	90.78	237-c34
237	Flavobacterium	GCA_902506345.1	Flavobacterium sp. 9R	isolate	99.65	0	0	3580589	3.59317e+06	16	3429215	35.2	89.14	237-c237
237	Flavobacterium	GCA_019565575.1	Flavobacterium covae AL-02-36	isolate	92.58	1.06	0	3401257	3.63227e+06	1	3401157	31	82.31	237-c177
237	Flavobacterium	GCA_001641185.1	Flavobacterium covae C#2	isolate	99.29	0.18	0	3329120	3.34686e+06	1	3329120	31	85.26	237-c177
237	Flavobacterium	GCA_024699965.1	Flavobacterium sp. J372	isolate	98.39	6.01	91.3	3530375	3.38159e+06	7	3323599	42.4	90.09	237-c62
237	Flavobacterium	GCA_001534645.1	Flavobacterium covae 94-081	isolate	99.65	0.18	0	3321600	3.32726e+06	1	3321600	30.8	86.41	237-c177
237	Flavobacterium	GCA_010119235.1	Flavobacterium phycosphaerae MK012	isolate	98.56	0.35	0	3306594	3.34303e+06	2	3273945	37.5	90.86	237-c111
237	Flavobacterium	GCA_001580475.1	Flavobacterium columnare B185	isolate	99.65	0.18	0	3261404	3.26696e+06	1	3261382	31.7	85.93	237-c177
237	Flavobacterium	GCA_014844675.1	Flavobacterium columnare F9R66	isolate	99.65	0.18	0	3261297	3.26685e+06	1	3261287	31.7	85.93	237-c177
237	Flavobacterium	GCA_014844775.1	Flavobacterium columnare FCO-F9	isolate	99.65	0.18	0	3261270	3.26682e+06	1	3261252	31.7	85.93	237-c177
237	Flavobacterium	GCA_014844615.1	Flavobacterium columnare F9R75	isolate	99.65	0.18	0	3261248	3.2668e+06	1	3261237	31.7	85.93	237-c177
237	Flavobacterium	GCA_014844575.1	Flavobacterium columnare F9S15	isolate	99.65	0.18	0	3261175	3.26673e+06	1	3261153	31.7	85.93	237-c177
237	Flavobacterium	GCA_014844755.1	Flavobacterium columnare F9R56	isolate	99.65	0.18	0	3261163	3.26672e+06	1	3261149	31.7	85.93	237-c177
237	Flavobacterium	GCA_014844735.1	Flavobacterium columnare F9R58	isolate	99.65	0.18	0	3261159	3.26671e+06	1	3261143	31.7	85.93	237-c177
237	Flavobacterium	GCA_014844555.1	Flavobacterium columnare F9S17	isolate	99.65	0.18	0	3261133	3.26669e+06	1	3261125	31.7	85.94	237-c177
237	Flavobacterium	GCA_014844635.1	Flavobacterium columnare F9R72	isolate	99.65	0.18	0	3261108	3.26666e+06	1	3261100	31.7	85.94	237-c177
237	Flavobacterium	GCA_014844595.1	Flavobacterium columnare F9R78	isolate	99.65	0.18	0	3261110	3.26666e+06	1	3261099	31.7	85.94	237-c177
237	Flavobacterium	GCA_014844695.1	Flavobacterium columnare F9R64	isolate	99.65	0.18	0	3261078	3.26663e+06	1	3261064	31.7	85.94	237-c177
237	Flavobacterium	GCA_014844655.1	Flavobacterium columnare F9R69	isolate	99.65	0.18	0	3256546	3.26209e+06	1	3256533	31.7	85.93	237-c177
237	Flavobacterium	GCA_022836875.1	Flavobacterium enshiense R6S-5-6	isolate	99.65	0.47	0	3251289	3.24739e+06	1	3251289	37.7	89.34	237-c149
237	Flavobacterium	GCA_014844255.1	Flavobacterium columnare FCO-F2	isolate	99.65	0	0	3221312	3.23263e+06	1	3221312	31.7	85.77	237-c177
237	Flavobacterium	GCA_014844375.1	Flavobacterium columnare F2R70	isolate	99.65	0	0	3221309	3.23262e+06	1	3221303	31.7	85.79	237-c177
237	Flavobacterium	GCA_014844475.1	Flavobacterium columnare F2R60	isolate	99.65	0	0	3221306	3.23262e+06	1	3221302	31.7	85.79	237-c177
237	Flavobacterium	GCA_014844335.1	Flavobacterium columnare F2R74	isolate	99.65	0	0	3221316	3.23263e+06	1	3221301	31.7	85.79	237-c177
237	Flavobacterium	GCA_014844535.1	Flavobacterium columnare F2R58	isolate	99.65	0	0	3221305	3.23262e+06	1	3221300	31.7	85.78	237-c177
237	Flavobacterium	GCA_014844455.1	Flavobacterium columnare F2R65	isolate	99.65	0	0	3221303	3.23262e+06	1	3221299	31.7	85.79	237-c177
237	Flavobacterium	GCA_014844415.1	Flavobacterium columnare F2R67	isolate	99.53	0	0	3221299	3.23651e+06	1	3221296	31.7	85.79	237-c177
237	Flavobacterium	GCA_014844395.1	Flavobacterium columnare F2R68	isolate	99.65	0	0	3221300	3.23261e+06	1	3221293	31.7	85.79	237-c177
237	Flavobacterium	GCA_014844355.1	Flavobacterium columnare F2R72	isolate	99.65	0	0	3221291	3.23261e+06	1	3221289	31.7	85.79	237-c177
237	Flavobacterium	GCA_014844495.1	Flavobacterium columnare F2R64	isolate	99.65	0	0	3221293	3.23261e+06	1	3221288	31.7	85.78	237-c177
237	Flavobacterium	GCA_014844315.1	Flavobacterium columnare F2S4	isolate	99.65	0	0	3221284	3.2326e+06	1	3221279	31.7	85.79	237-c177
237	Flavobacterium	GCA_014844295.1	Flavobacterium columnare F2S17	isolate	99.65	0	0	3221278	3.23259e+06	1	3221276	31.7	85.79	237-c177
237	Flavobacterium	GCA_014844515.1	Flavobacterium columnare F2R62	isolate	99.65	0	0	3221290	3.2326e+06	1	3221276	31.7	85.79	237-c177
237	Flavobacterium	GCA_014844435.1	Flavobacterium columnare F2R66	isolate	99.65	0	0	3221281	3.2326e+06	1	3221264	31.7	85.78	237-c177
237	Flavobacterium	GCA_001677395.1	Flavobacterium columnare Pf1	isolate	99.65	0.18	0	3171081	3.17648e+06	1	3171081	31.6	86.42	237-c177
237	Flavobacterium	GCA_000240075.2	Flavobacterium columnare ATCC 49512	isolate	99.65	0.53	50	3162432	3.15675e+06	1	3162432	31.5	86.75	237-c177
237	Flavobacterium	GCA_004797125.1	Flavobacterium sangjuense GS03	isolate	98.35	0.35	0	3130338	3.17157e+06	1	3130338	36.1	92.79	237-c121
237	Flavobacterium	GCA_018080005.1	Flavobacterium sp. CS20	isolate	95.76	1.08	20	3064238	3.16423e+06	1	3064238	33.7	87.26	237-c18
237	Flavobacterium	GCA_014844715.1	Flavobacterium columnare F9R61	isolate	99.65	0.18	0	3261315	3.26687e+06	2	3046280	31.7	85.93	237-c177
237	Flavobacterium	GCA_001936395.1	Flavobacterium columnare TC 1691	isolate	97.17	0.18	0	3032078	3.11462e+06	1	3032078	31.6	86.2	237-c177
237	Flavobacterium	GCA_001831475.1	Flavobacterium crassostreae LPB0076	isolate	99.65	0.88	0	3027315	3.01135e+06	1	3027315	36	86.39	237-c250
237	Flavobacterium	GCA_021172145.1	Flavobacterium cyclinae KSM-R2A25	isolate	99.65	0.29	50	3017062	3.01887e+06	1	3017062	31.7	91.4	237-c100
237	Flavobacterium	GCA_013874595.1	Flavobacterium sp. xlx-214	isolate	92.44	0	0	3000622	3.24602e+06	1	3000622	32.3	90.14	237-c142
237	Flavobacterium	GCA_000455605.1	Flavobacterium indicum GPTSA100-9	isolate	99.29	0.07	0	2993089	3.01237e+06	1	2993089	31.4	91.36	237-c79
237	Flavobacterium	GCA_003344925.1	Flavobacterium arcticum SM1502	isolate	99.65	0.53	0	2970356	2.96502e+06	1	2970356	35	91.32	237-c66
237	Flavobacterium	GCA_003634825.1	Flavobacterium sp. 123	isolate	98.94	0.35	0	2923941	2.94485e+06	1	2923941	32.7	90.58	237-c287
237	Flavobacterium	GCA_000739395.1	Flavobacterium psychrophilum CSF259-93	isolate	99.29	0.44	0	2900735	2.90859e+06	1	2900735	32.5	86.53	237-c373		GCA_023066095
237	Flavobacterium	GCA_009363055.1	Flavobacterium haoranii KCTC 23008	isolate	99.13	0.12	0	2871082	2.89278e+06	1	2871082	31.2	90.3	237-c83
237	Flavobacterium	GCA_022982435.1	Flavobacterium psychrophilum FPS-S6-C1	isolate	99.29	0.44	0	2866149	2.87391e+06	3	2860597	32.5	86.67	237-c373		GCA_023066095
237	Flavobacterium	GCA_023066175.1	Flavobacterium psychrophilum FPS-S6-R16	isolate	99.29	0.44	0	2866140	2.8739e+06	3	2860584	32.5	86.59	237-c373		GCA_023066095
237	Flavobacterium	GCA_023066195.1	Flavobacterium psychrophilum FPS-S6-R9	isolate	99.29	0.44	0	2866151	2.87391e+06	3	2860584	32.5	86.67	237-c373		GCA_023066095
237	Flavobacterium	GCA_013343175.2	Flavobacterium psychrophilum FPS-S6	isolate	99.29	0.44	0	2860423	2.86817e+06	1	2860423	32.5	86.68	237-c373		GCA_023066095
237	Flavobacterium	GCA_000064305.2	Flavobacterium psychrophilum JIP02/86	isolate	99.29	0.44	0	2860382	2.86813e+06	1	2860382	32.5	86.95	237-c373		GCA_023066095
237	Flavobacterium	GCA_016804145.1	Flavobacterium psychrophilum FPS-F30	isolate	99.29	0.44	0	2860482	2.86823e+06	1	2860382	32.5	86.94	237-c373		GCA_023066095
237	Flavobacterium	GCA_000971645.2	Flavobacterium psychrophilum PG2	isolate	99.29	0.44	0	2850726	2.85844e+06	1	2850585	32.5	86.96	237-c373		GCA_023066095
237	Flavobacterium	GCA_000971575.2	Flavobacterium psychrophilum 5	isolate	99.29	0.44	0	2848408	2.85612e+06	1	2848020	32.5	86.93	237-c373		GCA_023066095
237	Flavobacterium	GCA_013457195.1	Flavobacterium psychrophilum strain 950106-1/1	isolate	98.94	0.44	0	2839750	2.85747e+06	1	2839750	32.6	86.58	237-c373		GCA_023066095
237	Flavobacterium	GCA_009730675.1	Flavobacterium psychrophilum CN6	isolate	99.29	0.44	0	2836981	2.84466e+06	1	2836981	32.6	86.83	237-c373		GCA_023066095
237	Flavobacterium	GCA_022982415.1	Flavobacterium psychrophilum 160401-1/5N-R8	isolate	99.29	0.44	0	2833209	2.84088e+06	3	2827646	32.5	86.99	237-c373		GCA_023066095
237	Flavobacterium	GCA_013343195.3	Flavobacterium psychrophilum 160401-1/5N	isolate	99.29	0.44	0	2830557	2.83822e+06	2	2827614	32.6	87.02	237-c373		GCA_023066095
237	Flavobacterium	GCA_021172165.1	Flavobacterium channae KSM-R2A30	isolate	99.29	0	0	2808467	2.82855e+06	1	2808467	31.9	91.75	237-c101
237	Flavobacterium	GCA_013426055.1	Flavobacterium psychrophilum FPRT1	isolate	97.64	0.8	0	2795347	2.83965e+06	1	2795347	32.6	86.01	237-c373		GCA_023066095
237	Flavobacterium	GCA_900130145.1	Flavobacterium psychrophilum OSU THCO2-90	isolate	99.29	0.35	0	2783852	2.79391e+06	1	2783852	32.6	86.87	237-c373		GCA_000754405
237	Flavobacterium	GCA_019702945.1	Flavobacterium sp. KK2020170	isolate	99.47	0.11	0	2781077	2.79281e+06	1	2781077	30.8	92.97	237-c84
237	Flavobacterium	GCA_000767095.1	Flavobacterium psychrophilum 950106-1/1	isolate	99.12	0.44	0	2736292	2.74838e+06	1	2736291	32.4	88.22	237-c373		GCA_023066095
237	Flavobacterium	GCA_019613795.1	Flavobacterium litorale WSW3-B6	isolate	99.29	0.82	0	2725095	2.7221e+06	1	2725095	37.1	90.82	237-c68
237	Flavobacterium	GCA_003034215.1	Flavobacterium columnare MS-FC-4	isolate	99.65	0	0	3449277	3.46139e+06	3	2709164	32	84.56	237-c177
237	Flavobacterium	GCA_000831205.1	Flavobacterium psychrophilum v4-33	isolate	99.29	0.44	0	2699386	2.70669e+06	1	2699358	32.4	88.11	237-c373		GCA_023066095
237	Flavobacterium	GCA_000831225.1	Flavobacterium psychrophilum V3-5	isolate	99.29	0.44	0	2698020	2.70532e+06	1	2698020	32.4	88.17	237-c373		GCA_023066095
237	Flavobacterium	GCA_000831185.1	Flavobacterium psychrophilum V4-24	isolate	99.29	0.44	0	2684585	2.69185e+06	1	2684585	32.4	88.16	237-c373		GCA_023066095
237	Flavobacterium	GCA_003433315.1	Flavobacterium psychrophilum V1-20	isolate	99.12	0.44	0	2699630	2.71156e+06	2	2276538	32.4	88.09	237-c373		GCA_023066095
237	Flavobacterium	GCA_020886055.1	Flavobacterium sp. GENT5	isolate	99.29	0	0	2263087	2.27927e+06	1	2263087	35.1	91.82	237-c190
237	Flavobacterium	GCA_000971605.2	Flavobacterium psychrophilum MH1	isolate	99.29	0.44	0	2847905	2.85562e+06	2	2211301	32.6	86.85	237-c373		GCA_023066095
237	Flavobacterium	GCA_002846575.1	Flavobacterium lindanitolerans IP-10	isolate	99.65	0	0	3722747	3.73582e+06	15	2206252	37.9	90.81	237-c159		GCA_003663835
237	Flavobacterium	GCA_000971685.2	Flavobacterium psychrophilum VQ50	isolate	99.29	0.44	0	2806870	2.81447e+06	2	2169853	32.6	86.76	237-c373		GCA_023066095
237	Flavobacterium	GCA_003433335.1	Flavobacterium psychrophilum V2-20	isolate	99.29	0.44	0	2692540	2.69983e+06	2	2139489	32.4	88.22	237-c373		GCA_023066095
237	Flavobacterium	GCA_900100165.1	Flavobacterium glycines Gm-149	isolate	99.65	0.9	0	3945433	3.92385e+06	16	2097855	34.1	90.33	237-c202
237	Flavobacterium	GCA_007989005.1	Flavobacterium glycines NBRC 105008	isolate	99.65	0.9	0	3940326	3.91877e+06	19	2096521	34.1	90.4	237-c202
237	Flavobacterium	GCA_000812945.1	Flavobacterium sp. AED	isolate	98.59	0.88	0	3925153	3.94607e+06	15	2092227	33.6	89.26	237-c269
237	Flavobacterium	GCA_023066115.1	Flavobacterium psychrophilum FPS-S6-R15	isolate	99.29	0.44	0	2866128	2.87389e+06	4	2039887	32.5	86.59	237-c373		GCA_023066095
237	Flavobacterium	GCA_013112255.2	Flavobacterium sp. CLA17	isolate	99.65	0.71	0	5526236	5.50641e+06	3	1843007	36	86.95	237-c368
237	Flavobacterium	GCA_022871265.1	Flavobacterium psychrophilum 160401-1/5N-C1	isolate	99.29	0.44	0	2833308	2.84098e+06	4	1713738	32.5	86.99	237-c373		GCA_023066095
237	Flavobacterium	GCA_000971735.2	Flavobacterium psychrophilum 3	isolate	99.29	0.44	0	2805502	2.8131e+06	2	1672027	32.6	86.86	237-c373		GCA_023066095
237	Flavobacterium	GCA_003634755.1	Flavobacterium limicola DSM 15094	isolate	99.29	0.29	0	3305187	3.31913e+06	12	1661528	33.9	88.19	237-c280
237	Flavobacterium	GCA_003433355.1	Flavobacterium psychrophilum V4-28	isolate	99.29	0.44	0	2697393	2.7047e+06	2	1576194	32.4	88.11	237-c373		GCA_023066095
237	Flavobacterium	GCA_016735615.1	Flavobacterium sp. GN10	isolate	99.65	0.91	0	5109458	5.081e+06	8	1553545	33.6	89.05	237-c329
237	Flavobacterium	GCA_022982515.1	Flavobacterium psychrophilum FPS-S6-R2	isolate	99.29	0.44	0	2866086	2.87385e+06	13	1550565	32.5	86.63	237-c373		GCA_023066095
237	Flavobacterium	GCA_900142055.1	Flavobacterium haoranii DSM 22807	isolate	99.28	0.12	0	2846831	2.86402e+06	14	1500186	31.1	91.53	237-c83
237	Flavobacterium	GCA_022982455.1	Flavobacterium psychrophilum 160401-1/5N-R7	isolate	99.29	0.44	0	2833208	2.84088e+06	4	1465135	32.5	86.99	237-c373		GCA_023066095
237	Flavobacterium	GCA_902168145.1	Flavobacterium sp. Flavobacterium_sp_nbed44b64	MAG	99.65	0.55	0	6153345	6.14106e+06	14	1357648	33.6	88.63	237-c324
237	Flavobacterium	GCA_015182285.1	Flavobacterium sp. KB82	isolate	99.65	0.05	0	5872517	5.89019e+06	12	1261348	34.7	87.13	237-c342
237	Flavobacterium	GCA_002951025.1	Flavobacterium columnare B185R	isolate	99.29	0.18	0	3272519	3.28996e+06	5	1255607	31.7	84.96	237-c177
237	Flavobacterium	GCA_900182645.1	Flavobacterium resistens DSM 19382	isolate	99.65	0.56	20	5036896	5.02634e+06	23	1239413	33.3	89.75	237-c314
237	Flavobacterium	GCA_900450525.1	Flavobacterium hibernum NCTC13514	isolate	99.65	0.14	0	5300119	5.31127e+06	6	1205436	33.3	87.79	237-c352		GCA_000832125
237	Flavobacterium	GCA_900142355.1	Flavobacterium johnsoniae DSM 2064	isolate	99.65	0.14	0	6052484	6.06522e+06	17	997149	34	88.39	237-c335
237	Flavobacterium	GCA_004801375.1	Flavobacterium supellecticarium CC-CTC003	isolate	99.65	0.35	0	3856681	3856681	29	974477	39.2	90.88	237-c155
237	Flavobacterium	GCA_023656565.1	Flavobacterium tyrosinilyticum KCTC 42726	isolate	99.65	0.05	0	5289643	5.30556e+06	12	955521	33.7	87.96	237-c330
237	Flavobacterium	GCA_022871245.1	Flavobacterium psychrophilum 160401-1/5N-R2	isolate	99.29	0.44	0	2833289	2.84096e+06	8	925834	32.5	86.97	237-c373		GCA_023066095
237	Flavobacterium	GCA_003202405.1	Flavobacterium hydrophilum IMCC34758	isolate	99.65	0.35	0	5571628	5571628	35	875409	34	89.86	237-c304
237	Flavobacterium	GCA_022399565.1	Flavobacterium algicola MBE-1	isolate	98.59	0.74	0	4274743	4.30358e+06	7	857325	34.1	87.79	237-c235
237	Flavobacterium	GCA_022982495.1	Flavobacterium psychrophilum FPS-S6-R1	isolate	99.29	0.44	0	2866137	2.8739e+06	8	837013	32.5	86.67	237-c373		GCA_023066095
237	Flavobacterium	GCA_900142035.1	Flavobacterium terrae DSM 18829	isolate	99.65	0	0	3161259	3.17236e+06	19	802779	31.8	92.35	237-c375
237	Flavobacterium	GCA_004368785.1	Flavobacterium sp. 270	isolate	99.65	0.76	0	5727777	5.70439e+06	25	787647	33.8	88.31	237-c362
237	Flavobacterium	GCA_900182675.1	Flavobacterium nitrogenifigens DSM 29982	isolate	99.65	0.41	0	5433298	5.43004e+06	36	786670	34.1	87.8	237-c329
237	Flavobacterium	GCA_022871165.1	Flavobacterium psychrophilum 160401-1/5N-R1	isolate	99.29	0.44	0	2833398	2.84107e+06	6	775504	32.5	86.95	237-c373		GCA_023066095
237	Flavobacterium	GCA_003385895.1	Flavobacterium cutihirudinis DSM 25795	isolate	99.65	0.23	0	4903770	4.90966e+06	16	775249	33.9	88.67	237-c319
237	Flavobacterium	GCA_001429765.1	Flavobacterium sp. Root901	isolate	99.65	0.49	0	4986332	4.97936e+06	14	771922	34.2	88.75	237-c340
237	Flavobacterium	GCA_900142735.1	Flavobacterium saccharophilum DSM 1811	isolate	99.65	0.52	0	5209309	5.20047e+06	14	766213	34	88.18	237-c357
237	Flavobacterium	GCA_016803635.1	Flavobacterium psychrophilum 030522-1/1	isolate	99.29	0.44	0	2860488	2.86823e+06	29	763533	32.5	85.88	237-c373		GCA_023066095
237	Flavobacterium	GCA_016803555.1	Flavobacterium psychrophilum 010418-2/1	isolate	99.29	0.44	0	2860484	2.86823e+06	27	763013	32.5	86.07	237-c373		GCA_023066095
237	Flavobacterium	GCA_016522065.1	Flavobacterium agrisoli SE-1-e	isolate	99.12	0.09	0	3715609	3.7452e+06	18	758371	34.8	90.38	237-c232
237	Flavobacterium	GCA_014138495.1	Flavobacterium gossypii DSM 100397	isolate	99.65	0	0	3804645	3.81801e+06	11	746013	38.9	90.97	237-c158
237	Flavobacterium	GCA_004684835.2	Flavobacterium columnare 1723	isolate	99.65	0.18	0	3595426	3.60155e+06	4	743962	31.2	85.59	237-c177
237	Flavobacterium	GCA_012837155.1	Flavobacterium sp. NK2020	MAG	89.38	0.29	50	3096388	3.45309e+06	9	736590	34.6	84.66	237-c213
237	Flavobacterium	GCA_003688495.1	Flavobacterium weaverense DSM 19727	isolate	98.94	0	0	3397857	3.43426e+06	15	720142	32.8	87.31	237-c285
237	Flavobacterium	GCA_900142715.1	Flavobacterium pectinovorum DSM 6368	isolate	99.65	1.11	0	5610979	5.56866e+06	15	714232	33.6	88.4	237-c358
237	Flavobacterium	GCA_000745775.1	Flavobacterium sp. ASV13	isolate	99.65	0.42	0	5284058	5.28036e+06	22	704013	33.4	89.12	237-c314
237	Flavobacterium	GCA_021608265.1	Flavobacterium sp. WG47	isolate	98.23	0.35	0	3300740	3.34829e+06	32	684703	38.9	92.67	237-c123
237	Flavobacterium	GCA_020991415.1	Flavobacterium sp. ENC	isolate	99.65	0.35	0	5323507	5323507	44	675185	37	88.08	237-c368
237	Flavobacterium	GCA_004010225.2	Flavobacterium columnare BGFS27	isolate	98.59	0.18	0	3531927	3.57591e+06	6	661450	31.1	84.99	237-c177
237	Flavobacterium	GCA_016803535.1	Flavobacterium psychrophilum F164	isolate	99.29	0.44	0	2860498	2.86824e+06	26	654439	32.5	84.87	237-c373		GCA_023066095
237	Flavobacterium	GCA_016803755.1	Flavobacterium psychrophilum K9/00	isolate	99.29	0.44	0	2860494	2.86824e+06	33	654434	32.5	84.98	237-c373		GCA_023066095
237	Flavobacterium	GCA_020026915.1	Flavobacterium sp. 17A	isolate	99.65	0.98	14.29	5695964	5.6603e+06	115	648677	34	88.54	237-c325
237	Flavobacterium	GCA_001879205.1	Flavobacterium johnsoniae CI04	isolate	99.65	0.35	0	5492177	5492177	13	647735	34.7	88.36	237-c339
237	Flavobacterium	GCA_000757385.1	Flavobacterium aquatile LMG 4008	isolate	99.65	0	0	3490856	3.50312e+06	7	642039	32.2	90.76	237-c131
237	Flavobacterium	GCA_016804105.1	Flavobacterium psychrophilum FPS-D15	isolate	99.29	0.44	0	2860483	2.86823e+06	12	634589	32.5	84.98	237-c373		GCA_023066095
237	Flavobacterium	GCA_023066255.1	Flavobacterium psychrophilum FPS-S6-R17	isolate	99.29	0.44	0	2866143	2.8739e+06	8	631517	32.5	86.58	237-c373		GCA_023066095
237	Flavobacterium	GCA_001404985.1	Flavobacterium aquidurense RC62	isolate	99.65	0.05	0	5349683	5.36578e+06	16	609296	33.5	87.65	237-c349
237	Flavobacterium	GCA_009826935.1	Flavobacterium sp. Sd200	isolate	99.65	0.53	0	4528530	4.52039e+06	32	608269	39.9	90.15	237-c53
237	Flavobacterium	GCA_004122165.1	Flavobacterium amnicola LLJ-11	isolate	99.29	0	0	2663846	2.68289e+06	34	602755	34.7	92.81	237-c178
237	Flavobacterium	GCA_014204385.1	Flavobacterium nitrogenifigens S00142	isolate	99.65	0.5	0	5508353	5.5001e+06	18	602546	33.5	88.49	237-c322
237	Flavobacterium	GCA_014207905.1	Flavobacterium notoginsengisoli S00128	isolate	99.65	0.5	0	5507597	5.49935e+06	20	602546	33.5	88.47	237-c322
237	Flavobacterium	GCA_900148835.1	Flavobacterium cucumis DSM 18830	isolate	99.29	0.35	0	2854482	2.8648e+06	13	597348	33.1	90.97	237-c108
237	Flavobacterium	GCA_900129795.1	Flavobacterium sp. CF108	isolate	99.65	0.35	0	5610899	5610899	20	594767	33.6	87.95	237-c337
237	Flavobacterium	GCA_900110615.1	Flavobacterium urocaniciphilum DSM 27078	isolate	99.65	0.18	0	2848114	2.85296e+06	23	591858	30.6	92.34	237-c185
237	Flavobacterium	GCA_016803495.1	Flavobacterium psychrophilum FPS-F15	isolate	99.29	0.44	0	2860487	2.86823e+06	25	586234	32.5	84.9	237-c373		GCA_023066095
237	Flavobacterium	GCA_020805785.1	Flavobacterium chungbukense CS100	isolate	99.65	0.4	0	5355850	5.35317e+06	22	583631	33.5	88.01	237-c323
237	Flavobacterium	GCA_018383905.1	Flavobacterium branchiicola CCM 9061	isolate	99.65	0.93	20	5427504	5.39621e+06	49	576907	33.7	87.9	237-c320
237	Flavobacterium	GCA_022982475.1	Flavobacterium psychrophilum 160401-1/5N-R9	isolate	98.94	0.44	0	2833194	2.85087e+06	12	550427	32.5	86.88	237-c373		GCA_023066095
237	Flavobacterium	GCA_009826975.1	Flavobacterium sp. HBTb2-11-1	isolate	99.65	0.4	0	5258610	5.25598e+06	29	547624	34.4	88.65	237-c329
237	Flavobacterium	GCA_002836475.1	Flavobacterium sp. ALD4	isolate	99.29	0	0	3365212	3.38928e+06	30	541662	35.2	84.42	237-c260
237	Flavobacterium	GCA_014642915.1	Flavobacterium suaedae CGMCC 1.15461	isolate	99.65	0	0	3179719	3.19089e+06	25	525820	35.8	91.75	237-c47
237	Flavobacterium	GCA_001428525.1	Flavobacterium sp. Root186	isolate	99.65	1.06	0	5530138	5.49115e+06	23	514400	33.7	88.62	237-c337
237	Flavobacterium	GCA_015350765.1	Flavobacterium sp. ANB	isolate	99.65	2.5	11.11	5789321	5.66747e+06	48	513529	32.9	88.37	237-c359
237	Flavobacterium	GCA_900100375.1	Flavobacterium noncentrifugens CGMCC 1.10076	isolate	99.65	0	0	4032617	4.04678e+06	26	512695	40.8	90	237-c371
237	Flavobacterium	GCA_001278115.1	Flavobacterium akiainvivens IK-1	isolate	99.65	0	0	4533022	4.54894e+06	17	512186	43.8	89.84	237-c51
237	Flavobacterium	GCA_900142685.1	Flavobacterium chilense DSM 24724	isolate	99.65	0.12	0	6113833	6.12793e+06	28	507764	33.7	88.35	237-c345
237	Flavobacterium	GCA_022982535.1	Flavobacterium psychrophilum 160401-1/5N-R5	isolate	99.29	0.44	0	2833207	2.84088e+06	9	501008	32.5	86.94	237-c373		GCA_023066095
237	Flavobacterium	GCA_006385255.1	Flavobacterium microcysteis MaA-Y11	isolate	99.65	0	0	4056248	4.07049e+06	56	498861	37.1	91.02	237-c160
237	Flavobacterium	GCA_002920895.1	Flavobacterium alvei HR-AY	isolate	98.91	0	0	3823090	3.86522e+06	22	498783	34.4	90.79	237-c225
237	Flavobacterium	GCA_016721735.1	Flavobacterium sp. Skiv_18-Q3-R9-52_BAT3C.440	MAG	98.65	1.2	83.33	3316408	3.32139e+06	20	486227	37.8	89.3	237-c295
237	Flavobacterium	GCA_900129545.1	Flavobacterium fluvii DSM 19978	isolate	98.94	0.18	0	4129111	4.16577e+06	27	485231	37	90.04	237-c207
237	Flavobacterium	GCA_000498475.1	Flavobacterium cauense R2A-7	isolate	99.65	0	0	3113956	3.12489e+06	39	484369	38.2	91.28	237-c151
237	Flavobacterium	GCA_024171645.1	Flavobacterium sp. HSC-32F16	isolate	99.65	0.4	0	5931572	5.92861e+06	17	484193	33.6	88.2	237-c336
237	Flavobacterium	GCA_009711135.1	Flavobacterium sp. LC2016-01	isolate	99.65	0.05	0	5241037	5.25681e+06	34	483900	33.9	88.96	237-c317
237	Flavobacterium	GCA_022012335.1	Flavobacterium sp. SM15	isolate	99.53	0.12	0	2988798	2.9993e+06	46	479486	37.2	91.58	237-c148
237	Flavobacterium	GCA_016804165.1	Flavobacterium psychrophilum FPS-F32	isolate	99.29	0.44	0	2860511	2.86826e+06	19	476603	32.5	85.05	237-c373		GCA_023066095
237	Flavobacterium	GCA_014639535.1	Flavobacterium palustre CGMCC 1.12811	isolate	99.65	0.43	0	3974394	3.97122e+06	37	475863	34.7	89.43	237-c203
237	Flavobacterium	GCA_016803675.1	Flavobacterium psychrophilum FPS-F27	isolate	99.29	0.44	0	2860509	2.86825e+06	28	475338	32.5	84.96	237-c373		GCA_023066095
237	Flavobacterium	GCA_003254585.1	Flavobacterium sharifuzzamanii A7.6	isolate	99.65	0.05	0	5261779	5.27761e+06	42	472843	33.6	88.55	237-c329
237	Flavobacterium	GCA_015223105.1	Flavobacterium proteolyticum 1Y8A	isolate	99.65	0	0	2830228	2.84017e+06	18	472214	32.5	92.55	237-c107
237	Flavobacterium	GCA_014305095.1	Flavobacterium kayseriense F-47	isolate	99.29	0.71	0	3580226	3580226	16	466183	34.3	88.5	237-c251
237	Flavobacterium	GCA_014305115.1	Flavobacterium kayseriense F-380	isolate	99.29	0.71	0	3579693	3579693	18	466107	34.3	88.51	237-c251
237	Flavobacterium	GCA_007109225.1	Flavobacterium sp. GT3R68	isolate	99.29	0.18	0	3063563	3.07989e+06	45	463556	37.6	90.84	237-c274
237	Flavobacterium	GCA_000419685.1	Flavobacterium antarcticum DSM 19726	isolate	99.65	0	0	3079036	3.08985e+06	15	453585	35	89.37	237-c290
237	Flavobacterium	GCA_016804085.1	Flavobacterium psychrophilum FPS-D10	isolate	99.29	0.44	0	2860538	2.86828e+06	22	453215	32.6	85	237-c373		GCA_023066095
237	Flavobacterium	GCA_016803575.1	Flavobacterium psychrophilum 141127-1/2N	isolate	99.29	0.44	0	2860496	2.86824e+06	34	453173	32.6	84.96	237-c373		GCA_023066095
237	Flavobacterium	GCA_016803595.1	Flavobacterium psychrophilum 990512-1/2A	isolate	99.29	0.44	0	2860491	2.86824e+06	27	453171	32.5	84.83	237-c373		GCA_023066095
237	Flavobacterium	GCA_016803715.1	Flavobacterium psychrophilum FPS-S11A	isolate	99.29	0.44	0	2860500	2.86824e+06	22	453170	32.6	85.02	237-c373		GCA_023066095
237	Flavobacterium	GCA_016803775.1	Flavobacterium psychrophilum FPS-S11B	isolate	99.18	0.44	0	2860499	2.87141e+06	23	453166	32.6	84.96	237-c373		GCA_023066095
237	Flavobacterium	GCA_016803795.1	Flavobacterium psychrophilum P7-7B/10	isolate	99.29	0.44	0	2860399	2.86814e+06	31	453146	32.6	84.88	237-c373		GCA_023066095
237	Flavobacterium	GCA_023066275.1	Flavobacterium psychrophilum FPS-S6-R14	isolate	99.29	0.44	0	2866139	2.8739e+06	15	452256	32.5	86.66	237-c373		GCA_023066095
237	Flavobacterium	GCA_900111965.1	Flavobacterium swingsii DSM 21789	isolate	99.29	0	0	2573799	2.5922e+06	10	449636	32.6	91.91	237-c374
237	Flavobacterium	GCA_003634455.1	Flavobacterium endophyticum DSM 29537	isolate	99.65	0	0	3745791	3.75895e+06	14	447913	39.1	90.8	237-c158
237	Flavobacterium	GCA_004362055.1	Flavobacterium sp. 245	isolate	99.65	0.14	0	5291369	5.3025e+06	29	447104	33.6	87.89	237-c316
237	Flavobacterium	GCA_024054195.1	Flavobacterium sp. NRK F7	isolate	98.94	0	0	3752815	3.79302e+06	48	444992	31.5	91.67	237-c87
237	Flavobacterium	GCA_000378485.1	Flavobacterium rivuli WB 3.3-2	isolate	99.46	0	0	4489248	4.51362e+06	26	439581	39.6	88.51	237-c48
237	Flavobacterium	GCA_003148525.1	Flavobacterium araucananum DSM 24704	isolate	99.65	1.15	0	6014126	5.96639e+06	44	438729	34.4	86.9	237-c350
237	Flavobacterium	GCA_004352915.1	Flavobacterium zhairuonense A5.7	isolate	99.65	0.19	0	5245985	5.25439e+06	76	429967	33.9	88.71	237-c315
237	Flavobacterium	GCA_022982375.1	Flavobacterium psychrophilum FPS-S6-R3	isolate	99.29	0.44	0	2867244	2.87501e+06	26	428885	32.5	86.6	237-c373		GCA_023066095
237	Flavobacterium	GCA_024649945.1	Flavobacterium panacis DCY106	isolate	99.65	0.4	0	5961247	5.95827e+06	38	426611	33.6	88.83	237-c324
237	Flavobacterium	GCA_008806775.1	Flavobacterium luteum NBRC 112527	isolate	98.94	0.71	0	3413843	3.42583e+06	41	425016	32.5	89.81	237-c230
237	Flavobacterium	GCA_004362665.1	Flavobacterium dankookense DSM 25687	isolate	99.29	0.12	0	3211787	3.23085e+06	20	424663	32.4	91.39	237-c134
237	Flavobacterium	GCA_016803515.1	Flavobacterium psychrophilum FPS-G1	isolate	99.29	0.44	0	2860500	2.86824e+06	35	423778	32.6	84.88	237-c373		GCA_023066095
237	Flavobacterium	GCA_001602525.1	Flavobacterium chilense LMG 26360	isolate	99.65	0.05	0	5924510	5.94234e+06	21	423362	33.7	88.37	237-c345
237	Flavobacterium	GCA_017744675.1	Flavobacterium sp. BIN31	MAG	99.65	0.4	0	5514676	5.51192e+06	27	419312	34.4	88.4	237-c332
237	Flavobacterium	GCA_019891545.1	Flavobacterium coralii D11R37	isolate	99.47	0.53	0	3224755	3224755	62	418523	41.3	91.93	237-c69
237	Flavobacterium	GCA_004362015.1	Flavobacterium sp. P3160	isolate	99.65	0.71	0	5012586	4.99461e+06	43	417906	33.4	88.31	237-c360
237	Flavobacterium	GCA_000422685.1	Flavobacterium gelidilacus DSM 15343	isolate	99.65	0	0	3441043	3.45313e+06	51	408195	30	90.96	237-c92
237	Flavobacterium	GCA_021608185.1	Flavobacterium sp. AS60	isolate	98.35	0.35	0	3068016	3.10843e+06	47	408144	35.6	92.56	237-c121
237	Flavobacterium	GCA_001686925.1	Flavobacterium piscis CCUG 60099	isolate	99.65	0.72	20	5904555	5.88279e+06	51	405518	34.1	86.84	237-c347
237	Flavobacterium	GCA_900129575.1	Flavobacterium segetis DSM 19741	isolate	98.59	0.35	0	3463995	3.50111e+06	31	404617	32.6	86.03	237-c283
237	Flavobacterium	GCA_003259835.1	Flavobacterium aquaticum CGMCC 1.12398	isolate	99.65	0.02	0	2821499	2.83084e+06	30	401964	32.5	92.26	237-c107
237	Flavobacterium	GCA_000422705.1	Flavobacterium soli DSM 19725	isolate	99.65	0.35	0	4002854	4002854	24	400553	36.1	89.82	237-c292
237	Flavobacterium	GCA_014644395.1	Flavobacterium limi CGMCC 1.16060	isolate	99.65	0	0	5415784	5.43481e+06	50	398580	34.5	89.13	237-c307
237	Flavobacterium	GCA_010645075.1	Flavobacterium limi THG-AG6.4	isolate	99.65	0	0	5421373	5.44041e+06	28	398265	34.6	89.25	237-c307
237	Flavobacterium	GCA_023066135.1	Flavobacterium psychrophilum FPS-S6-R8	isolate	99.29	0.44	0	2866129	2.87389e+06	17	392511	32.5	86.66	237-c373		GCA_023066095
237	Flavobacterium	GCA_900110335.1	Flavobacterium sp. fv08	isolate	99.65	0.35	0	5567309	5567309	27	390321	33.6	87.95	237-c337
237	Flavobacterium	GCA_022871225.1	Flavobacterium psychrophilum 160401-1/5N-R3	isolate	99.29	0.44	0	2833470	2.84114e+06	26	389842	32.5	86.95	237-c373		GCA_023066095
237	Flavobacterium	GCA_013393195.1	Flavobacterium collinsii xwA29	isolate	99.65	0.43	0	6157406	6.15248e+06	44	389244	33.9	88.46	237-c321
237	Flavobacterium	GCA_004369705.1	Flavobacterium circumlabens CCM 8828	isolate	99.65	8.37	76.47	6339403	5.86873e+06	1514	389125	35.8	87.7	237-c368
237	Flavobacterium	GCA_004345565.1	Flavobacterium circumlabens P5626	isolate	99.65	0.88	0	5756466	5.72612e+06	38	388869	35.8	88.09	237-c368
237	Flavobacterium	GCA_900107365.1	Flavobacterium aquidurense DSM 18293	isolate	99.65	0.59	0	5440428	5.4274e+06	31	388803	34	87.48	237-c357
237	Flavobacterium	GCA_004745595.1	Flavobacterium humi DS2-A	isolate	99.29	0	0	3563867	3.58935e+06	17	388382	40.7	91.1	237-c372
237	Flavobacterium	GCA_004016525.1	Flavobacterium sufflavum BBQ-12	isolate	99.65	0.78	0	4331586	4.31304e+06	65	387845	34.2	89.57	237-c198
237	Flavobacterium	GCA_009789235.1	Flavobacterium hydrocarbonoxydans GA093	isolate	99.65	0.35	0	5047837	5047837	41	384086	34.8	87.87	237-c301
237	Flavobacterium	GCA_009674815.1	Flavobacterium resistens DSM 19382	isolate	99.65	0.74	33.33	5019622	5.00012e+06	31	383237	33.3	89.7	237-c314
237	Flavobacterium	GCA_020991455.1	Flavobacterium sp. JAS	isolate	99.65	0.54	0	5681213	5.67044e+06	67	382461	33.7	87.58	237-c354
237	Flavobacterium	GCA_900129605.1	Flavobacterium johnsoniae DSM 6792	isolate	99.65	1.06	0	5457510	5.41903e+06	35	382126	33.9	88.52	237-c335
237	Flavobacterium	GCA_013072765.1	Flavobacterium sp. IMCC34852	isolate	98.94	0.12	0	3134439	3.16418e+06	28	381516	37.2	91.96	237-c116
237	Flavobacterium	GCA_001995115.1	Flavobacterium columnare CSF-298-10	isolate	99.65	0	0	3284579	3.29612e+06	13	378148	31.5	87.27	237-c177
237	Flavobacterium	GCA_014876705.1	Flavobacterium sp. SaA2.13	isolate	99.65	0.53	0	3197325	3.19158e+06	649	376762	38.5	88.59	237-c67
237	Flavobacterium	GCA_900129555.1	Flavobacterium defluvii DSM 17963	isolate	99.65	0.67	0	4871623	4.85608e+06	25	373644	33.7	88.76	237-c338
237	Flavobacterium	GCA_009707955.1	Flavobacterium sp. LC2016-13	isolate	99.65	2.15	12.5	5915506	5.81091e+06	61	370482	33	88.5	237-c359
237	Flavobacterium	GCA_900142775.1	Flavobacterium flevense DSM 1076	isolate	99.29	0.08	0	4230539	4.25736e+06	36	366991	34.2	89.18	237-c200
237	Flavobacterium	GCA_010614725.1	Flavobacterium ajazii SSM4.2	isolate	99.65	0.9	0	5754623	5.72315e+06	33	366838	34.1	89.14	237-c309
237	Flavobacterium	GCA_022982255.1	Flavobacterium psychrophilum FPS-S6-R4	isolate	99.29	0.44	0	2866124	2.87388e+06	26	365640	32.5	86.61	237-c373		GCA_023066095
237	Flavobacterium	GCA_003003155.1	Flavobacterium granuli DSM 17797	isolate	99.65	0.35	0	3799284	3.79928e+06	29	360662	35.6	87.79	237-c256
237	Flavobacterium	GCA_014486695.1	Flavobacterium buctense B7	isolate	98.94	0	0	2920172	2.95146e+06	50	359981	36.7	92.16	237-c118
237	Flavobacterium	GCA_000425445.1	Flavobacterium denitrificans DSM 15936	isolate	99.65	0.05	0	4823485	4.838e+06	31	356857	34	88.29	237-c315
237	Flavobacterium	GCA_004122105.1	Flavobacterium stagni WWJ-16	isolate	98.94	0	0	3179833	3.2139e+06	36	354943	39.4	91.82	237-c19
237	Flavobacterium	GCA_002217445.1	Flavobacterium tructae ATCC BAA-2541	isolate	99.65	1.08	12.5	5354799	5.31599e+06	67	353369	35.7	87.97	237-c312		GCA_001853485
237	Flavobacterium	GCA_000735715.2	Flavobacterium chungangense LMG 26729	isolate	99.65	1.24	0	5591549	5.54222e+06	45	352538	33.7	88.46	237-c303
237	Flavobacterium	GCA_022802975.1	Flavobacterium pectinovorum 9	isolate	99.65	1.2	20	4798045	4.75761e+06	42	348543	34.1	87.7	237-c306
237	Flavobacterium	GCA_003254545.1	Flavobacterium tistrianum GB 56.1	isolate	99.65	0.4	0	5069654	5.06712e+06	73	346862	34	88.55	237-c329
237	Flavobacterium	GCA_001427905.1	Flavobacterium sp. Root420	isolate	99.65	0.14	0	5627472	5.63931e+06	48	345106	34.1	87.82	237-c356
237	Flavobacterium	GCA_002304005.1	Flavobacterium sp. ACN6	isolate	99.65	0.55	25	5127275	5.11704e+06	45	343670	33.8	86.89	237-c328
237	Flavobacterium	GCA_004363695.1	Flavobacterium cheniae DSM 22462	isolate	99.65	0	0	2744241	2.75388e+06	24	342900	32.5	92.27	237-c102
237	Flavobacterium	GCA_007992475.1	Flavobacterium noncentrifugens NBRC 108844	isolate	99.65	0	0	4008106	4.02218e+06	51	342754	40.8	90.39	237-c371
237	Flavobacterium	GCA_003996965.1	Flavobacterium cupreum CCM 8825	isolate	99.65	1.69	0	5929114	5.85071e+06	282	341169	37.2	87.67	237-c368
237	Flavobacterium	GCA_016804185.1	Flavobacterium psychrophilum FPS-F33	isolate	99.29	0.44	0	2860508	2.86825e+06	22	338476	32.5	85.07	237-c373		GCA_023066095
237	Flavobacterium	GCA_002714575.1	Flavobacterium sp. SAT130	MAG	99.29	4	5	3595762	3.48123e+06	26	338219	41.5	92.1	237-c69
237	Flavobacterium	GCA_004959765.1	Flavobacterium sp. H122	isolate	99.65	0	0	3328752	3.34044e+06	47	338209	34.2	91.32	237-c377
237	Flavobacterium	GCA_016803615.1	Flavobacterium psychrophilum 160401-1/5M	isolate	99.29	0.44	0	2860487	2.86823e+06	41	337093	32.6	84.9	237-c373		GCA_023066095
237	Flavobacterium	GCA_006438875.1	Flavobacterium pectinovorum 42	isolate	99.65	1.08	14.29	6463631	6.41679e+06	52	336283	33.6	85.72	237-c355
237	Flavobacterium	GCA_014748335.1	Flavobacterium sp. D33	isolate	99.65	0.12	0	3767005	3.77569e+06	37	335364	48	88.69	237-c38
237	Flavobacterium	GCA_900100625.1	Flavobacterium saliperosum CGMCC 1.3801	isolate	99.65	0.06	0	2890139	2.89854e+06	30	334497	39.6	90.73	237-c150
237	Flavobacterium	GCA_016405855.1	Flavobacterium sp. IB48	isolate	99.65	0.23	0	5603394	5.61013e+06	52	333955	33.5	88.73	237-c330
237	Flavobacterium	GCA_003534545.1	Flavobacterium sp. UBA10157	MAG	99.29	0	0	2093788	2.10876e+06	8	333894	35.1	92.61	237-c190
237	Flavobacterium	GCA_011365745.1	Flavobacterium turcicum F-339	isolate	100	0.18	0	3397171	3.39107e+06	29	333593	35.3	88.99	237-c265		GCA_014305215
237	Flavobacterium	GCA_003254625.1	Flavobacterium ginsenosidimutans THG 01	isolate	99.65	1.61	25	5483841	5.4156e+06	82	332921	33.5	88.43	237-c331
237	Flavobacterium	GCA_022982395.1	Flavobacterium psychrophilum FPS-S6-R6	isolate	99.29	0.44	0	2866028	2.87379e+06	31	330393	32.5	86.58	237-c373		GCA_023066095
237	Flavobacterium	GCA_002210235.1	Flavobacterium sp. NLM	isolate	99.65	1.14	0	5620987	5.57693e+06	44	328878	33.6	87.57	237-c337
237	Flavobacterium	GCA_000769895.1	Flavobacterium enshiense DK69	isolate	99.65	0.35	0	3375260	3375260	74	327476	37.7	90.17	237-c149
237	Flavobacterium	GCA_015351595.1	Flavobacterium sp. LC2016-12	isolate	99.65	0.05	0	5012773	5.02786e+06	38	326950	33.9	88.83	237-c357
237	Flavobacterium	GCA_008033395.2	Flavobacterium sp. XN-5	isolate	99.65	0	0	3786901	3.8002e+06	25	326744	34.5	87.87	237-c257
237	Flavobacterium	GCA_003254745.1	Flavobacterium aquariorum IMCC34762	isolate	99.29	0.35	0	4378418	4.39424e+06	57	326726	34.4	88.08	237-c245
237	Flavobacterium	GCA_002352205.1	Flavobacterium sp. UBA2787	MAG	99.65	0.16	0	3729416	3.73652e+06	18	325772	33.8	90.96	237-c76
237	Flavobacterium	GCA_004151245.1	Flavobacterium beibuense RSKm HC5	isolate	99.65	0.35	0	3717788	3.71779e+06	21	318391	37.9	91.63	237-c55
237	Flavobacterium	GCA_023635005.1	Flavobacterium sp. HXWNR70	isolate	98.59	0.88	80	2647239	2.66134e+06	25	313103	34.7	90.49	237-c379
237	Flavobacterium	GCA_013366395.1	Flavobacterium agri MAH-1	isolate	99.64	0.12	0	3975600	3.98516e+06	67	312163	47.1	90.92	237-c37
237	Flavobacterium	GCA_013401995.1	Flavobacterium agri MAH-1	isolate	99.64	0.12	0	3976830	3.9864e+06	67	312163	47.1	90.84	237-c37
237	Flavobacterium	GCA_000498535.1	Flavobacterium limnosediminis JC2902	isolate	99.65	0.35	0	3466544	3466544	56	311990	38.5	89.61	237-c152
237	Flavobacterium	GCA_001422725.1	Flavobacterium sp. Leaf82	isolate	99.65	0.55	25	5674764	5.66344e+06	37	308751	33.4	87.43	237-c349
237	Flavobacterium	GCA_011392115.1	Flavobacterium difficile KDG-16	isolate	99.29	0.03	0	2955906	2.97614e+06	33	307762	31.6	90.75	237-c183
237	Flavobacterium	GCA_011392075.1	Flavobacterium celericrescens TWA-26	isolate	98.94	0.12	0	2799677	2.82624e+06	38	307729	31.8	92.37	237-c109
237	Flavobacterium	GCA_004634185.1	Flavobacterium arcticum KCTC 42668	isolate	99.65	0.53	0	2945587	2.94029e+06	12	304542	34.9	91.78	237-c66
237	Flavobacterium	GCA_000422725.1	Flavobacterium subsaxonicum WB 4.1-42	isolate	99.65	0	0	4638566	4.65486e+06	31	303151	41.6	89.05	237-c49
237	Flavobacterium	GCA_900110375.1	Flavobacterium sinopsychrotolerans CGMCC 1.8704	isolate	99.29	0.65	25	3520953	3.52307e+06	25	301652	34.2	88.09	237-c280
237	Flavobacterium	GCA_011305415.1	Flavobacterium bernardetii F-372	isolate	99.29	0.03	0	3386502	3.40969e+06	44	300581	30.9	90.43	237-c181
237	Flavobacterium	GCA_001662485.1	Flavobacterium succinicans DD5b	isolate	90.81	0	0	3314516	3.64995e+06	74	300501	35.2	88.41	237-c238
237	Flavobacterium	GCA_003385115.1	Flavobacterium aquicola DSM 100880	isolate	99.29	0.18	0	5124726	5.15203e+06	55	299391	34.2	87.83	237-c242
237	Flavobacterium	GCA_000498495.1	Flavobacterium enshiense DK69	isolate	99.65	0.35	0	3387090	3387090	48	297958	37.7	90.18	237-c149
237	Flavobacterium	GCA_007830415.1	Flavobacterium cheniae CGMCC 1.6844	isolate	99.65	0	0	2718361	2.72791e+06	25	297545	32.4	92.79	237-c102
237	Flavobacterium	GCA_004349145.1	Flavobacterium hiemivividum TSA-D2	isolate	99.65	0.35	0	3745432	3745432	34	296636	34.5	87.65	237-c257
237	Flavobacterium	GCA_002217235.1	Flavobacterium aquatile LMG 4008	isolate	99.65	0	0	3488813	3.50107e+06	20	295934	32.2	90.73	237-c131
237	Flavobacterium	GCA_011007495.1	Flavobacterium sp. xlx-214	isolate	99.16	0	0	3186434	3.21343e+06	21	295800	32.2	90.77	237-c142
237	Flavobacterium	GCA_014050215.1	Flavobacterium sp. xlx-221	isolate	99.16	0	0	3187683	3.21469e+06	22	295800	32.2	90.77	237-c142
237	Flavobacterium	GCA_900115875.1	Flavobacterium akiainvivens DSM 25510	isolate	99.65	0	0	4495023	4.51081e+06	44	294969	43.8	90.12	237-c51
237	Flavobacterium	GCA_001529295.1	Flavobacterium sp. TAB 87	isolate	99.29	0.11	0	3827405	3.85051e+06	38	290783	34.4	88.07	237-c233
237	Flavobacterium	GCA_011742145.1	Flavobacterium sp. J49	isolate	98.94	0	0	3051493	3.08419e+06	111	290744	37.8	90.83	237-c115
237	Flavobacterium	GCA_015476555.1	Flavobacterium sp. J49	isolate	98.94	0	0	3050166	3.08284e+06	105	290744	37.8	90.83	237-c115
237	Flavobacterium	GCA_946480315.1	Flavobacterium daejeonense SRR14536365_bin.19_metawrap_v1.3.0_MAG	MAG	99.65	0.07	0	3666483	3.67678e+06	18	289127	35.1	90.21	237-c201
237	Flavobacterium	GCA_900112575.1	Flavobacterium phragmitis CGMCC 1.10370	isolate	99.65	0.9	20	6041292	6.00825e+06	35	289032	34.1	87.64	237-c321
237	Flavobacterium	GCA_000834715.1	Flavobacterium sp. MEB061	isolate	99.65	2.08	11.11	5747109	5.64937e+06	80	288355	33.6	88.15	237-c358
237	Flavobacterium	GCA_004349085.1	Flavobacterium caseinilyticum AT-3-2	isolate	99.65	0.72	0	3838245	3.8241e+06	28	288268	34.8	87.15	237-c281
237	Flavobacterium	GCA_002221975.1	Flavobacterium johnsoniae UW101	isolate	99.65	0.14	0	6041815	6.05453e+06	69	287579	34	88.46	237-c335
237	Flavobacterium	GCA_017833415.1	Flavobacterium sp. 1355	isolate	99.65	1.55	12.5	5166287	5.10503e+06	31	287089	34.4	88.48	237-c365
237	Flavobacterium	GCA_016804065.1	Flavobacterium psychrophilum P30-2B/09	isolate	99.29	0.44	0	2860397	2.86814e+06	40	285717	32.5	86.24	237-c373		GCA_023066095
237	Flavobacterium	GCA_900108955.1	Flavobacterium terrigena DSM 17934	isolate	99.65	0	0	3172415	3.18356e+06	19	283557	31.2	91.68	237-c182
237	Flavobacterium	GCA_024054175.1	Flavobacterium sp. NRK1	isolate	99.65	0.35	0	3632747	3632747	50	281444	36.4	90.45	237-c60
237	Flavobacterium	GCA_004028155.1	Flavobacterium cerinum 1E403	isolate	99.65	0.12	0	4110170	4.11965e+06	31	281328	36.8	89.96	237-c61
237	Flavobacterium	GCA_004349195.1	Flavobacterium rhamnosiphilum LB3P52	isolate	98.94	0.53	0	3776925	3.79705e+06	37	281154	34.3	88.06	237-c278
237	Flavobacterium	GCA_010078225.1	Flavobacterium salilacus LaA7.5	isolate	99.65	0.05	0	3185474	3.19506e+06	659	280382	37.8	87.49	237-c67
237	Flavobacterium	GCA_004634245.1	Flavobacterium foetidum JCM 32085	isolate	99.65	0.4	0	5107880	5.10533e+06	28	277897	35.3	87.98	237-c343
237	Flavobacterium	GCA_019308285.1	Flavobacterium quisquiliarum EA-12	isolate	99.65	2.38	41.38	6170040	6.04728e+06	51	277708	33.9	88.25	237-c321
237	Flavobacterium	GCA_007097145.1	Flavobacterium zepuense ZT4R6	isolate	99.65	0.47	0	4757687	4.75198e+06	41	277302	41.4	89.76	237-c50
237	Flavobacterium	GCA_015594725.1	Flavobacterium sp. ALJ2	isolate	99.65	0.53	0	4359405	4.35157e+06	95	272440	32	87.21	237-c298
237	Flavobacterium	GCA_011751075.1	Flavobacterium sp. JXAS1	isolate	99.65	1.62	0	5813601	5.74069e+06	285	271358	35.7	85.99	237-c370
237	Flavobacterium	GCA_007341385.1	Flavobacterium daemonense JCM 19455	isolate	99.65	0.23	0	4751077	4.75679e+06	33	270208	34.1	88.09	237-c318
237	Flavobacterium	GCA_015234525.1	Flavobacterium sp. N1CT	MAG	99.65	0	0	2649527	2.65883e+06	57	269215	42.1	90.93	237-c5
237	Flavobacterium	GCA_900107635.1	Flavobacterium gillisiae DSM 22376	isolate	99.29	1.33	0	4377959	4.35098e+06	33	267495	34.3	87.16	237-c258
237	Flavobacterium	GCA_004634195.1	Flavobacterium salilacus SaA2.12	isolate	99.65	0	0	3012773	3.02335e+06	17	266745	38	91.65	237-c67
237	Flavobacterium	GCA_011392125.1	Flavobacterium lotistagni CYK-4	isolate	99.29	0.88	0	3339930	3.33426e+06	51	264900	41.5	91.19	237-c166
237	Flavobacterium	GCA_014305205.1	Flavobacterium bernardetii F-408	isolate	99.29	0.03	0	3392134	3.41536e+06	45	263112	30.9	90.37	237-c181
237	Flavobacterium	GCA_900143245.1	Flavobacterium fryxellicola DSM 16209	isolate	98.94	0.21	0	3709863	3.74167e+06	37	260746	34.6	86.05	237-c273
237	Flavobacterium	GCA_023066295.1	Flavobacterium psychrophilum FPS-S6-R18	isolate	99.29	0.44	0	2866088	2.87385e+06	31	260714	32.5	86.63	237-c373		GCA_023066095
237	Flavobacterium	GCA_001637185.1	Flavobacterium fryxellicola DSM 16209	isolate	98.94	0.21	0	3721009	3.75291e+06	49	260369	34.6	86.01	237-c273
237	Flavobacterium	GCA_016803695.1	Flavobacterium psychrophilum FPS-F16	isolate	99.29	0.44	0	2860496	2.86824e+06	37	259429	32.5	84.91	237-c373		GCA_023066095
237	Flavobacterium	GCA_006491595.2	Flavobacterium jejuense EC11	isolate	99.65	0	0	4753655	4.77035e+06	75	257751	29.9	90.49	237-c90
237	Flavobacterium	GCA_004349355.1	Flavobacterium cellulosilyticum AR-3-4	isolate	98.94	0	0	4657187	4.70708e+06	36	257675	33	87.5	237-c227
237	Flavobacterium	GCA_000252125.2	Flavobacterium frigoris PS1	isolate	99.29	0	0	3934101	3.96223e+06	52	257011	34.4	87.8	237-c261
237	Flavobacterium	GCA_014642275.1	Flavobacterium lutivivi CGMCC 1.15347	isolate	98.94	0	0	2872468	2.90324e+06	38	256309	32.4	92.84	237-c130
237	Flavobacterium	GCA_003946915.1	Flavobacterium ustbae T13	isolate	99.65	0.49	0	4935907	4.92901e+06	59	256095	34.2	86.83	237-c333
237	Flavobacterium	GCA_021245985.1	Flavobacterium soyae SCIV07	isolate	99.65	1.06	0	5212224	5.17548e+06	88	254525	33.7	87.17	237-c337
237	Flavobacterium	GCA_000769815.1	Flavobacterium cauense R2A-7	isolate	99.65	0	0	3110902	3.12183e+06	61	254066	38.2	91.33	237-c151
237	Flavobacterium	GCA_014379405.1	Flavobacterium sp. ES-bin-45	MAG	81.14	0.88	25	3857912	4.70362e+06	29	252618	35.4	89.46	237-c206
237	Flavobacterium	GCA_900129705.1	Flavobacterium granuli DSM 19729	isolate	99.65	0.35	0	3798137	3.79814e+06	34	251696	35.6	87.83	237-c256
237	Flavobacterium	GCA_002303885.1	Flavobacterium sp. ACN2	isolate	99.65	0.05	0	5397558	5.4138e+06	47	250195	33.8	88.26	237-c330
237	Flavobacterium	GCA_000425505.1	Flavobacterium frigidarium DSM 17623	isolate	99.29	0	0	3631041	3.65701e+06	39	250098	34.1	87.8	237-c255
237	Flavobacterium	GCA_016718345.1	Flavobacterium sp. OdNW_18-Q3-R42-56_BATAC.385	MAG	90.92	1.18	25	2907169	3.15654e+06	27	249702	33.5	85.94	237-c231
237	Flavobacterium	GCA_023634865.1	Flavobacterium sp. HXWNR69	isolate	99.65	0.59	0	2685740	2.67931e+06	28	246738	32.8	90.96	237-c105
237	Flavobacterium	GCA_012911565.1	Flavobacterium silvaticum SE-s28	isolate	99.65	0.35	0	3771472	3771472	108	243607	44.3	91	237-c41
237	Flavobacterium	GCA_024642105.1	Flavobacterium sp. Ww15	MAG	98.04	0.59	0	3033510	3.07565e+06	61	241758	34.8	90.25	237-c193
237	Flavobacterium	GCA_025499515.1	Flavobacterium sp. HXWNR29	isolate	99.65	0.12	0	2929928	2.93668e+06	79	240718	31.9	91.71	237-c103
237	Flavobacterium	GCA_022871185.1	Flavobacterium psychrophilum 160401-1/5N-R5	isolate	98.94	0.44	0	2833398	2.85107e+06	24	239667	32.5	86.89	237-c373		GCA_023066095
237	Flavobacterium	GCA_024171535.1	Flavobacterium sp. HSC-61S13	isolate	99.65	0.73	0	3873421	3.85876e+06	35	239310	36.8	87.76	237-c137
237	Flavobacterium	GCA_900129595.1	Flavobacterium frigidimaris DSM 15937	isolate	99.65	0.17	0	5739183	5.74953e+06	55	236054	34.7	87.4	237-c346
237	Flavobacterium	GCA_900142885.1	Flavobacterium xinjiangense CGMCC 1.2749	isolate	98.94	0	0	3902806	3.94462e+06	48	235935	34	87.32	237-c272
237	Flavobacterium	GCA_001686945.1	Flavobacterium crassostreae LPB0076	isolate	94.35	1.24	16.67	2762845	2.89031e+06	77	235521	35.9	88.45	237-c250
237	Flavobacterium	GCA_018069925.1	Flavobacterium erciyesense F-328	isolate	99.65	0.88	0	3433272	3.41517e+06	44	235449	35.3	88.75	237-c265
237	Flavobacterium	GCA_021740105.1	Flavobacterium sp. Tobar2m-G16	MAG	98.59	0	0	2190321	2.22165e+06	15	234460	33	92.56	237-c127
237	Flavobacterium	GCA_000430025.1	Flavobacterium suncheonense GH29-5	isolate	99.65	0	0	2880663	2.89078e+06	58	233971	40.5	90.72	237-c146
237	Flavobacterium	GCA_900111075.1	Flavobacterium frigoris DSM 15719	isolate	99.65	2.51	7.14	4045707	3.96017e+06	64	229665	34.2	86.8	237-c258
237	Flavobacterium	GCA_001686935.1	Flavobacterium glycines NBRC 105008	isolate	99.65	0.9	0	3958831	3.93718e+06	32	229491	34.1	90.26	237-c202
237	Flavobacterium	GCA_900108015.1	Flavobacterium urumqiense CGMCC 1.9230	isolate	98.59	0	0	3439151	3.48834e+06	35	228498	33.5	86.99	237-c276
237	Flavobacterium	GCA_002150255.1	Flavobacterium psychrophilum FPG10	isolate	99.29	0.8	50	2785237	2.78273e+06	25	228130	32.4	88.04	237-c373		GCA_000754365
237	Flavobacterium	GCA_003788665.1	Flavobacterium psychrophilum IWL08	isolate	99.29	0.8	50	2813934	2.8114e+06	39	227798	32.3	87.81	237-c373		GCA_002150245
237	Flavobacterium	GCA_003312425.1	Flavobacterium psychrolimnae LMG 22018	isolate	99.29	0	0	3652041	3.67816e+06	23	227682	34.2	88.7	237-c280
237	Flavobacterium	GCA_023634845.1	Flavobacterium amniphilum KYPY10	isolate	99.65	4.95	100	4295405	4.10651e+06	57	226490	36.5	90.33	237-c378
237	Flavobacterium	GCA_001975985.1	[Flexibacter] sp. ATCC 35103	isolate	99.65	0.05	0	5681809	5.69891e+06	47	224514	33.3	86.35	237-c349
237	Flavobacterium	GCA_013294025.1	Flavobacterium sp. 14A	isolate	99.29	0.35	0	3752905	3.76646e+06	43	224008	34.6	87.53	237-c254
237	Flavobacterium	GCA_007830385.1	Flavobacterium cauense R2A-7	isolate	99.65	0	0	3084484	3.09532e+06	44	223932	38.2	91.12	237-c151
237	Flavobacterium	GCA_008629655.1	Flavobacterium baculatum SNL9	isolate	99.16	0.71	0	3342959	3.34731e+06	36	223713	34.4	89.1	237-c143
237	Flavobacterium	GCA_001275605.1	Flavobacterium sp. VMW	isolate	99.65	1.14	0	5627095	5.58299e+06	59	223560	33.6	87.56	237-c337
237	Flavobacterium	GCA_006491645.1	Flavobacterium profundi TP390	isolate	99.29	0.35	0	4013996	4.0285e+06	45	222460	31.2	91.4	237-c87
237	Flavobacterium	GCA_009753805.1	Flavobacterium profundi TP390	isolate	99.29	0.35	0	4013996	4.0285e+06	45	222460	31.2	91.4	237-c87
237	Flavobacterium	GCA_002217335.1	Flavobacterium hydatis ATCC 29551	isolate	99.65	1.62	0	5902573	5.82855e+06	79	222010	32.7	87.53	237-c296
237	Flavobacterium	GCA_014638005.1	Flavobacterium orientale CGMCC 1.12506	isolate	99.65	0.29	50	3276474	3.27844e+06	59	221254	34.7	89.92	237-c75
237	Flavobacterium	GCA_002217365.1	Flavobacterium pectinovorum ATCC 19366	isolate	99.65	1.11	0	5607986	5.56569e+06	57	220163	33.6	88.48	237-c358
237	Flavobacterium	GCA_002217315.1	Flavobacterium hibernum ATCC 51468	isolate	99.65	0.14	0	5305016	5.31618e+06	82	216647	33.2	88.27	237-c352		GCA_000832125
237	Flavobacterium	GCA_003254565.1	Flavobacterium nitrogenifigens NXU-44	isolate	99.65	0.41	0	5436059	5.4328e+06	182	214900	34.1	87.81	237-c329
237	Flavobacterium	GCA_900129585.1	Flavobacterium micromati DSM 17659	isolate	99.29	1.74	10	3692790	3.65514e+06	41	214813	33.1	84.75	237-c282
237	Flavobacterium	GCA_019656315.1	Flavobacterium sp. UMI-01	isolate	99.65	0.24	0	4022100	4.02653e+06	94	214736	35	88.36	237-c228
237	Flavobacterium	GCA_900106645.1	Flavobacterium degerlachei DSM 15718	isolate	99.65	0.8	0	3856409	3.83913e+06	44	214274	34	88.26	237-c261
237	Flavobacterium	GCA_003268855.1	Flavobacterium aciduliphilum DSM 25663	isolate	99.29	0.18	0	2736439	2.75102e+06	30	214229	33.9	91.39	237-c24
237	Flavobacterium	GCA_016803815.1	Flavobacterium psychrophilum P15/8B-11	isolate	99.29	0.44	0	2860378	2.86812e+06	49	210033	32.5	84.97	237-c373		GCA_023066095
237	Flavobacterium	GCA_000769915.1	Flavobacterium beibuense F44-8	isolate	99.65	0.12	0	3800758	3.80952e+06	61	209944	37.7	91.3	237-c54
237	Flavobacterium	GCA_003268815.1	Flavobacterium lacus CGMCC 1.12504	isolate	99.65	0	0	3525384	3.53777e+06	38	209750	34.9	90.39	237-c77
237	Flavobacterium	GCA_000769935.1	Flavobacterium subsaxonicum WB 4.1-42	isolate	99.65	0	0	4637174	4.65346e+06	80	206793	41.6	89.36	237-c49
237	Flavobacterium	GCA_020026925.1	Flavobacterium hibisci THG-HG1.4	isolate	99.65	0.12	0	4946504	4.95791e+06	83	206385	34.4	88.97	237-c302
237	Flavobacterium	GCA_004151235.1	Flavobacterium anhuiense RCM74	isolate	99.65	0.19	0	5301041	5.30954e+06	43	206060	34	88.35	237-c329
237	Flavobacterium	GCA_000611675.1	Flavobacterium succinicans LMG 10402	isolate	99.65	0.53	0	3652806	3.64624e+06	48	204780	35.5	88.11	237-c236		GCA_900114945
237	Flavobacterium	GCA_016714905.1	Flavobacterium sp. OdNE_18-Q3-R46-58_BATAC.16	MAG	93.71	1.14	58.33	3074711	3.24166e+06	33	204511	37.3	88.69	237-c294
237	Flavobacterium	GCA_012911605.1	Flavobacterium solisilvae SE-s27	isolate	99.29	0.12	0	2988422	3.00616e+06	209	200994	33.1	91.23	237-c133
237	Flavobacterium	GCA_003246205.1	Flavobacterium haoranii SZUA-388	MAG	74.2	0.53	25	2421477	3.2403e+06	27	200859	33.7	92.94	237-c82
237	Flavobacterium	GCA_000769835.1	Flavobacterium suncheonense GH29-5	isolate	99.65	0	0	2883777	2.89391e+06	105	200682	40.5	91.05	237-c146
237	Flavobacterium	GCA_009915155.1	Flavobacterium ichthyis NST-5	isolate	99.18	0	0	2860955	2.88461e+06	37	199448	35.5	90.01	237-c164
237	Flavobacterium	GCA_009495795.1	Flavobacterium sp. LMO6	isolate	99.65	0.02	0	2956863	2.96665e+06	141	195957	31.3	91.27	237-c99
237	Flavobacterium	GCA_009495835.1	Flavobacterium sp. LMO9	isolate	99.65	0.62	75	2954512	2.94656e+06	298	195957	31.4	90.99	237-c99
237	Flavobacterium	GCA_018413465.1	Flavobacterium sp. CYK-55	isolate	99.29	0.35	0	3156849	3.16825e+06	54	195951	39.9	91.11	237-c169
237	Flavobacterium	GCA_001027725.1	Flavobacterium sp. ABG	isolate	99.65	0.65	33.33	5270010	5.25425e+06	89	195793	35.1	86.07	237-c369
237	Flavobacterium	GCA_902506265.1	Flavobacterium sp. 9AF	isolate	98.94	0.35	0	4193811	4.2238e+06	89	194088	30.1	91.18	237-c88
237	Flavobacterium	GCA_003732575.1	Flavobacterium psychrophilum 10	isolate	99.29	0.8	50	2800951	2.79843e+06	38	194046	32.3	87.96	237-c373		GCA_000754365
237	Flavobacterium	GCA_003350375.1	Flavobacterium sp. AG291	isolate	99.47	0	0	3829887	3.85029e+06	33	190746	38.4	90.26	237-c58
237	Flavobacterium	GCA_018380615.1	Flavobacterium psychroterrae CCM 8827	isolate	99.65	0.87	0	5738131	5.70845e+06	118	190479	33.3	86.26	237-c351
237	Flavobacterium	GCA_002217435.1	Flavobacterium reichenbachii DSM 21791	isolate	99.65	0.9	20	5577968	5.54746e+06	53	190151	33.6	88.46	237-c361
237	Flavobacterium	GCA_005144745.1	Flavobacterium sp. ASW18X	isolate	99.01	0.33	0	3614925	3.63894e+06	74	189608	36.8	92.45	237-c10
237	Flavobacterium	GCA_020567035.1	Flavobacterium psychrophilum 4212	isolate	99.29	0.44	0	2786563	2.79411e+06	173	188739	32.3	87.53	237-c373		GCA_023066095
237	Flavobacterium	GCA_020565105.1	Flavobacterium psychrophilum 96206	isolate	99.29	0.44	0	2773050	2.78056e+06	114	188727	32.4	87.81	237-c373		GCA_023066095
237	Flavobacterium	GCA_017306835.1	Flavobacterium sp. SCN18_31_3_15_R4_B_40_63	MAG	99.29	0.35	0	3890927	3.90498e+06	41	187714	39.6	90.79	237-c154
237	Flavobacterium	GCA_009495755.1	Flavobacterium sp. LMO8	isolate	99.65	1	14.29	2735109	2.71745e+06	43	186565	32.1	91.99	237-c102
237	Flavobacterium	GCA_010645065.1	Flavobacterium fluviatile TAPY14	isolate	99.65	0	0	5114933	5.1329e+06	117	183479	35	88.15	237-c308
237	Flavobacterium	GCA_003293845.1	Flavobacterium tibetense YH5	isolate	99.65	0.35	0	2737708	2737708	57	183456	33.2	90.71	237-c96
237	Flavobacterium	GCA_019345525.1	Flavobacterium sp. NKUCC04_CG	isolate	99.65	1.06	0	3493349	3.46872e+06	109	180852	36.6	87.14	237-c136
237	Flavobacterium	GCA_003202435.1	Flavobacterium cheongpyeongense IMCC34759	isolate	99.65	0.71	0	5223205	5.20447e+06	89	179804	34.1	88.08	237-c305
237	Flavobacterium	GCA_900187965.1	Flavobacterium sp. ov086	isolate	99.65	0.98	25	6217807	6.17888e+06	67	177234	33.4	86.83	237-c354
237	Flavobacterium	GCA_009741375.1	Flavobacterium rakeshii JCM 17928	isolate	99.65	0.12	0	3896955	3.90594e+06	64	176591	37.6	90.94	237-c54
237	Flavobacterium	GCA_009674775.1	Flavobacterium sp. LC2016-23	isolate	99.65	1.06	0	5391218	5.35321e+06	104	176325	36.5	88.32	237-c368
237	Flavobacterium	GCA_003350545.1	Flavobacterium glaciei DSM 19728	isolate	99.65	0	0	3143612	3.15465e+06	45	176045	33.4	88.03	237-c279
237	Flavobacterium	GCA_002150145.1	Flavobacterium psychrophilum FPG48	isolate	99.29	0.44	0	2766635	2.77413e+06	54	174351	32.4	87.67	237-c373		GCA_023066095
237	Flavobacterium	GCA_016803735.1	Flavobacterium psychrophilum FPS-S10	isolate	99.29	0.44	0	2860492	2.86824e+06	43	173845	32.5	85.01	237-c373		GCA_023066095
237	Flavobacterium	GCA_900129405.1	Flavobacterium fontis DSM 25660	isolate	98.94	0.71	0	3084632	3.09547e+06	36	173414	41	91.02	237-c20
237	Flavobacterium	GCA_020565305.1	Flavobacterium psychrophilum 97714	isolate	99.29	0.44	0	2772964	2.78047e+06	121	173020	32.4	87.75	237-c373		GCA_023066095
237	Flavobacterium	GCA_003097655.1	Flavobacterium laiguense LB2P30	isolate	98.94	0.71	0	3966695	3.98063e+06	65	172969	34.7	87.21	237-c239
237	Flavobacterium	GCA_020567005.1	Flavobacterium psychrophilum 4211	isolate	99.29	0.44	0	2785674	2.79322e+06	162	172896	32.3	87.5	237-c373		GCA_023066095
237	Flavobacterium	GCA_946478785.1	Flavobacterium sp. ERR5385027_bin.2_metawrap_v1.3.0_MAG	MAG	99.47	0.35	0	5465499	5.47535e+06	55	172737	34.2	89.01	237-c310
237	Flavobacterium	GCA_001898245.1	Flavobacterium sp. 40-81	MAG	99.29	0.35	0	3885222	3.89926e+06	45	172380	39.6	90.78	237-c154
237	Flavobacterium	GCA_003865365.1	Flavobacterium macacae YIM 102600	isolate	99.29	1.06	0	3368147	3.3564e+06	77	172194	36.6	89.16	237-c161
237	Flavobacterium	GCA_900101895.1	Flavobacterium caeni CGMCC 1.7031	isolate	99.28	0	0	3700245	3.72708e+06	99	170303	49	88.88	237-c42
237	Flavobacterium	GCA_943912855.1	Flavobacterium sp. x4u0SA5lwb_bin.23.MAG	MAG	99.29	0	0	4232962	4.26323e+06	64	169717	41.7	90.23	237-c44
237	Flavobacterium	GCA_900101925.1	Flavobacterium psychrophilum DSM 3660	isolate	99.29	0.35	0	2626144	2.63563e+06	47	169133	32.4	87.68	237-c373		GCA_000754405
237	Flavobacterium	GCA_900099915.1	Flavobacterium omnivorum CGMCC 1.2747	isolate	98.94	0	0	3808360	3.84916e+06	45	168100	34.3	87.44	237-c273
237	Flavobacterium	GCA_004295795.1	Flavobacterium sp. PMG_227	MAG	99.64	0.47	0	4406250	4.40141e+06	49	166272	46.6	87.53	237-c39
237	Flavobacterium	GCA_007097245.1	Flavobacterium restrictum LB1R34	isolate	99.29	0.18	0	3746248	3.76621e+06	68	165598	35.7	88.41	237-c249
237	Flavobacterium	GCA_002217355.1	Flavobacterium oncorhynchi CCUG 59446	isolate	99.65	0.4	0	4730796	4.72843e+06	58	163250	33.3	88.5	237-c334
237	Flavobacterium	GCA_001874325.1	Flavobacterium sp. MedPE-SWcel	MAG	88.69	1.24	0	2516828	2.79865e+06	22	163182	33.2	91.57	237-c46
237	Flavobacterium	GCA_900186545.1	Flavobacterium psychrophilum IT02	isolate	99.29	0.35	0	2647639	2.6572e+06	43	162792	32.5	87.95	237-c373		GCA_020565335
237	Flavobacterium	GCA_004349135.1	Flavobacterium sandaracinum LB-D12	isolate	99.65	2.12	0	4029235	3.95916e+06	65	161475	34.4	86.68	237-c273
237	Flavobacterium	GCA_020566445.1	Flavobacterium psychrophilum 98244 s	isolate	99.29	0.35	0	2732341	2.74221e+06	138	161446	32.5	87.2	237-c373		GCA_020565885
237	Flavobacterium	GCA_004119505.1	Flavobacterium sp. YO64	isolate	99.65	1.04	11.11	4861773	4.82846e+06	86	160963	33.5	88.47	237-c334
237	Flavobacterium	GCA_004329815.1	Flavobacterium silvisoli RD-2-33	isolate	98.94	0.71	0	2894048	2.90421e+06	39	160705	38.7	91.64	237-c110
237	Flavobacterium	GCA_900112975.1	Flavobacterium xueshanense CGMCC 1.9227	isolate	99.29	0	0	3471047	3.49587e+06	35	160146	34.1	87.22	237-c277
237	Flavobacterium	GCA_002917885.1	Flavobacterium croceum DSM 17960	isolate	99.29	0.35	0	2945400	2.95604e+06	93	159518	32.1	90.85	237-c129
237	Flavobacterium	GCA_020566065.1	Flavobacterium psychrophilum 97583	isolate	99.29	0.35	0	2782847	2.7929e+06	149	159269	32.5	87.27	237-c373		GCA_020565885
237	Flavobacterium	GCA_020566645.1	Flavobacterium psychrophilum 98753	isolate	99.29	0.44	0	2779252	2.78678e+06	162	158903	32.3	87.55	237-c373		GCA_023066095
237	Flavobacterium	GCA_020566375.1	Flavobacterium psychrophilum 6739/18	isolate	99.29	0.44	0	2809657	2.81726e+06	119	158671	32.3	87.79	237-c373		GCA_023066095
237	Flavobacterium	GCA_020565475.1	Flavobacterium psychrophilum 2501	isolate	99.29	0.44	0	2769071	2.77657e+06	113	158639	32.4	87.82	237-c373		GCA_023066095
237	Flavobacterium	GCA_000498515.1	Flavobacterium saliperosum S13	isolate	99.65	0.77	50	2894932	2.88282e+06	76	158396	39.6	90.97	237-c150
237	Flavobacterium	GCA_000769825.1	Flavobacterium rivuli WB 3.3-2	isolate	99.46	0	0	4479972	4.5043e+06	63	158280	39.6	88.49	237-c48
237	Flavobacterium	GCA_020565385.1	Flavobacterium psychrophilum 1730 s	isolate	99.29	0.35	0	2767832	2.77783e+06	127	157870	32.6	87.42	237-c373		GCA_020565335
237	Flavobacterium	GCA_020566325.1	Flavobacterium psychrophilum jikry 4	isolate	99.29	0.35	0	2780977	2.79102e+06	151	157862	32.5	87.3	237-c373		GCA_020565885
237	Flavobacterium	GCA_020566565.1	Flavobacterium psychrophilum 98253 s	isolate	99.29	0.35	0	2730274	2.74014e+06	152	157779	32.5	87.24	237-c373		GCA_020565885
237	Flavobacterium	GCA_020566135.1	Flavobacterium psychrophilum 97587	isolate	99.29	0.35	0	2732255	2.74213e+06	147	157757	32.5	87.27	237-c373		GCA_020565885
237	Flavobacterium	GCA_020566165.1	Flavobacterium psychrophilum 97588	isolate	99.29	0.35	0	2733167	2.74304e+06	158	157745	32.6	87.26	237-c373		GCA_020565885
237	Flavobacterium	GCA_001887145.1	Flavobacterium psychrophilum FPG103	isolate	99.29	0.44	0	2755948	2.76341e+06	55	157387	32.4	87.77	237-c373		GCA_000754365
237	Flavobacterium	GCA_020566535.1	Flavobacterium psychrophilum 98256 s	isolate	99.29	0.35	0	2725704	2.73555e+06	129	156785	32.5	87.14	237-c373		GCA_020565885
237	Flavobacterium	GCA_000425485.1	Flavobacterium tegetincola DSM 22377	isolate	99.65	0.09	0	3774544	3.78438e+06	54	156379	35	87.2	237-c291
237	Flavobacterium	GCA_007097385.1	Flavobacterium sp. ZT3R18	isolate	98.94	0.53	0	4956942	4.98335e+06	75	156352	34.4	86.3	237-c240
237	Flavobacterium	GCA_002483315.1	Flavobacterium sp. UBA7663	MAG	92.58	0.09	100	2793965	3.01496e+06	44	156315	32.2	91.92	237-c102
237	Flavobacterium	GCA_003097635.1	Flavobacterium psychrotolerans RB1R5	isolate	98.59	0.35	0	3240564	3.27528e+06	54	156312	35.4	89.11	237-c167
237	Flavobacterium	GCA_009711165.2	Flavobacterium sp. MC2016-06	isolate	99.65	0.4	0	6168808	6.16573e+06	121	155728	32.7	87.61	237-c363
237	Flavobacterium	GCA_900186665.1	Flavobacterium psychrophilum LM-02-Fp	isolate	99.29	0.44	0	2688736	2.69602e+06	44	155109	32.4	88.13	237-c373		GCA_023066095
237	Flavobacterium	GCA_900186805.1	Flavobacterium psychrophilum NO083	isolate	99.29	0.44	0	2694310	2.7016e+06	43	154949	32.4	88.14	237-c373		GCA_023066095
237	Flavobacterium	GCA_007994155.1	Flavobacterium glaciei CGMCC 1.5380	isolate	99.65	0	0	3144909	3.15595e+06	50	154798	33.4	88.22	237-c279
237	Flavobacterium	GCA_019351435.1	Flavobacterium taihuense NAS39	isolate	99.29	0.61	0	4715363	4.72008e+06	78	154719	34.1	87.2	237-c246
237	Flavobacterium	GCA_015351475.1	Flavobacterium sp. HJJ	isolate	99.29	0.18	0	5046692	5.07358e+06	92	152496	34.6	87.66	237-c243
237	Flavobacterium	GCA_020567345.1	Flavobacterium psychrophilum 9711 s	isolate	99.29	0.44	0	2745760	2.75319e+06	149	151548	32.4	87.6	237-c373		GCA_023066095
237	Flavobacterium	GCA_020566125.1	Flavobacterium psychrophilum 97585	isolate	99.29	0.44	0	2817497	2.82512e+06	129	151374	32.3	87.75	237-c373		GCA_023066095
237	Flavobacterium	GCA_020566175.1	Flavobacterium psychrophilum 6739/7	isolate	99.29	0.44	0	2816381	2.82401e+06	129	150189	32.3	87.72	237-c373		GCA_023066095
237	Flavobacterium	GCA_020565045.1	Flavobacterium psychrophilum 96205 J	isolate	99.29	0.44	0	2772755	2.78026e+06	122	150104	32.4	87.82	237-c373		GCA_023066095
237	Flavobacterium	GCA_006539785.1	Flavobacterium aquatile NBRC 15052	isolate	99.65	0	0	3477443	3.48966e+06	50	150046	32.2	90.88	237-c131
237	Flavobacterium	GCA_020565185.1	Flavobacterium psychrophilum 96206 L	isolate	99.29	0.44	0	2772729	2.78024e+06	124	149885	32.4	87.81	237-c373		GCA_023066095
237	Flavobacterium	GCA_020566205.1	Flavobacterium psychrophilum 6739/3a	isolate	99.29	0.44	0	2810019	2.81763e+06	133	149728	32.3	87.79	237-c373		GCA_023066095
237	Flavobacterium	GCA_900186525.1	Flavobacterium psychrophilum IT09	isolate	99.29	0.62	0	2719311	2.72176e+06	47	149032	32.3	88.05	237-c373		GCA_023066095
237	Flavobacterium	GCA_020565705.1	Flavobacterium psychrophilum 96239	isolate	99.29	0.35	0	2735482	2.74537e+06	153	147944	32.5	87.18	237-c373		GCA_020565885
237	Flavobacterium	GCA_945957635.1	Flavobacterium sp. SRR12456166_bin.2_metaWRAP_v1.3_MAG	MAG	99.65	0.55	0	5652641	5.64136e+06	81	147670	35.2	87.97	237-c329		GCA_945952395
237	Flavobacterium	GCA_020566835.1	Flavobacterium psychrophilum 2792	isolate	99.29	0.44	0	2816110	2.82373e+06	133	145630	32.3	87.77	237-c373		GCA_023066095
237	Flavobacterium	GCA_020565545.1	Flavobacterium psychrophilum 2502 L	isolate	99.29	0.44	0	2817430	2.82506e+06	134	145593	32.3	87.67	237-c373		GCA_023066095
237	Flavobacterium	GCA_000695795.1	Flavobacterium seoulense EM1321	isolate	99.47	0.08	0	3792640	3.80978e+06	56	145572	33.2	90.34	237-c199
237	Flavobacterium	GCA_000425465.1	Flavobacterium filum DSM 17961	isolate	99.29	0	0	3192093	3.21492e+06	53	145550	33.8	91.57	237-c74
237	Flavobacterium	GCA_020566675.1	Flavobacterium psychrophilum 99096 s	isolate	99.29	0.44	0	2818868	2.8265e+06	133	145243	32.3	87.77	237-c373		GCA_023066095
237	Flavobacterium	GCA_020566725.1	Flavobacterium psychrophilum 99093	isolate	99.29	0.44	0	2817870	2.8255e+06	132	145243	32.3	87.79	237-c373		GCA_023066095
237	Flavobacterium	GCA_020566805.1	Flavobacterium psychrophilum 1349-M9b	isolate	99.29	0.44	0	2815378	2.823e+06	121	145243	32.3	87.77	237-c373		GCA_023066095
237	Flavobacterium	GCA_020566855.1	Flavobacterium psychrophilum 1350-M11	isolate	99.29	0.44	0	2816562	2.82419e+06	131	145243	32.3	87.75	237-c373		GCA_023066095
237	Flavobacterium	GCA_020566935.1	Flavobacterium psychrophilum 1482	isolate	99.29	0.44	0	2817432	2.82506e+06	130	145243	32.3	87.81	237-c373		GCA_023066095
237	Flavobacterium	GCA_020566785.1	Flavobacterium psychrophilum 165	isolate	99.29	0.44	0	2818996	2.82663e+06	142	145128	32.3	87.76	237-c373		GCA_023066095
237	Flavobacterium	GCA_900186685.1	Flavobacterium psychrophilum LM-01-Fp	isolate	99.29	0.44	0	2755966	2.76343e+06	47	144958	32.3	88.06	237-c373		GCA_023066095
237	Flavobacterium	GCA_020566215.1	Flavobacterium psychrophilum 6739/13	isolate	99.29	0.44	0	2816787	2.82441e+06	130	144495	32.3	87.77	237-c373		GCA_023066095
237	Flavobacterium	GCA_020566265.1	Flavobacterium psychrophilum 6739/10	isolate	99.29	0.44	0	2812268	2.81988e+06	131	144495	32.3	87.81	237-c373		GCA_023066095
237	Flavobacterium	GCA_020403245.1	Flavobacterium sp. M144S2SP1A02QC	MAG	94.35	1.06	0	3134219	3.285e+06	89	143825	33.2	89.63	237-c135
237	Flavobacterium	GCA_020565935.1	Flavobacterium psychrophilum 97572	isolate	99.29	0.35	0	2781216	2.79126e+06	150	143304	32.5	87.22	237-c373		GCA_020565885
237	Flavobacterium	GCA_002217275.1	Flavobacterium frigidimaris DSM 15937	isolate	99.65	0.59	0	5422185	5.4092e+06	76	142966	34	87.57	237-c357
237	Flavobacterium	GCA_020566395.1	Flavobacterium psychrophilum jikry 5	isolate	99.29	0.35	0	2778147	2.78818e+06	136	142097	32.5	87.38	237-c373		GCA_020565885
237	Flavobacterium	GCA_020566545.1	Flavobacterium psychrophilum 98752 s	isolate	99.29	0.35	0	2733409	2.74328e+06	149	141885	32.6	87.21	237-c373		GCA_020565885
237	Flavobacterium	GCA_945862065.1	Flavobacterium psychrophilum ME-09jul19-137	MAG	97.88	0.12	0	2507880	2.55906e+06	30	141490	32.7	89.43	237-c172
237	Flavobacterium	GCA_000425425.1	Flavobacterium daejeonense DSM 17708	isolate	99.65	0.31	0	4244138	4.24584e+06	52	138452	34.7	89.58	237-c201
237	Flavobacterium	GCA_900610105.1	Flavobacterium psychrophilum 27-SE164_S11_R1.fastq.gz	isolate	99.29	0.44	0	2760163	2.76764e+06	97	137043	32.4	87.52	237-c373		GCA_023066095
237	Flavobacterium	GCA_900610165.1	Flavobacterium psychrophilum 47-SE554_S13_R1.fastq.gz	isolate	99.29	0.44	0	2808868	2.81647e+06	91	137039	32.4	87.78	237-c373		GCA_023066095
237	Flavobacterium	GCA_900186405.1	Flavobacterium psychrophilum DK001	isolate	99.29	0.44	0	2707515	2.71485e+06	49	136925	32.3	88.21	237-c373		GCA_023066095
237	Flavobacterium	GCA_900186375.1	Flavobacterium psychrophilum FI056	isolate	99.29	0.44	0	2697565	2.70487e+06	42	136924	32.3	88.17	237-c373		GCA_023066095
237	Flavobacterium	GCA_900186425.1	Flavobacterium psychrophilum DK002	isolate	99.29	0.44	0	2689757	2.69704e+06	41	136924	32.4	88.21	237-c373		GCA_023066095
237	Flavobacterium	GCA_913054515.1	Flavobacterium sp. SRR3646320_bin.6_MetaBAT_v2.12.1_MAG	MAG	99.65	1.35	12.5	2787616	2.76002e+06	35	134179	33.3	91.68	237-c46
237	Flavobacterium	GCA_020567105.1	Flavobacterium psychrophilum 9333 z	isolate	99.29	0.44	0	2740445	2.74786e+06	126	133829	32.4	87.75	237-c373		GCA_023066095
237	Flavobacterium	GCA_020567165.1	Flavobacterium psychrophilum 9335 org	isolate	99.29	0.44	0	2789585	2.79714e+06	136	133829	32.4	87.8	237-c373		GCA_023066095
237	Flavobacterium	GCA_020565195.1	Flavobacterium psychrophilum 97713	isolate	99.29	0.44	0	2772578	2.78008e+06	120	133340	32.4	87.82	237-c373		GCA_023066095
237	Flavobacterium	GCA_020566025.1	Flavobacterium psychrophilum 97577	isolate	99.29	0.44	0	2772895	2.7804e+06	117	133340	32.4	87.79	237-c373		GCA_023066095
237	Flavobacterium	GCA_020566735.1	Flavobacterium psychrophilum 99090	isolate	99.29	0.44	0	2821780	2.82942e+06	128	133335	32.3	87.76	237-c373		GCA_023066095
237	Flavobacterium	GCA_020566925.1	Flavobacterium psychrophilum 2793	isolate	99.29	0.44	0	2768171	2.77567e+06	127	133335	32.3	87.75	237-c373		GCA_023066095
237	Flavobacterium	GCA_020565395.1	Flavobacterium psychrophilum 2499 s	isolate	99.29	0.44	0	2819153	2.82679e+06	144	133334	32.3	87.63	237-c373		GCA_023066095
237	Flavobacterium	GCA_020565425.1	Flavobacterium psychrophilum 2500 s	isolate	99.29	0.44	0	2774979	2.78249e+06	155	133334	32.4	87.62	237-c373		GCA_023066095
237	Flavobacterium	GCA_023066155.1	Flavobacterium psychrophilum FPS-S6-R13	isolate	98.94	0.44	0	2867467	2.88536e+06	32	132606	32.5	86.62	237-c373		GCA_023066095
237	Flavobacterium	GCA_020566505.1	Flavobacterium psychrophilum 98247 s	isolate	99.29	0.35	0	2733581	2.74346e+06	147	131557	32.6	87.17	237-c373		GCA_020565885
237	Flavobacterium	GCA_020565585.1	Flavobacterium psychrophilum 2503 L	isolate	99.29	0.44	0	2769876	2.77737e+06	116	131539	32.4	87.8	237-c373		GCA_023066095
237	Flavobacterium	GCA_020567195.1	Flavobacterium psychrophilum 9335 z	isolate	99.29	0.44	0	2786990	2.79454e+06	130	131529	32.4	87.86	237-c373		GCA_023066095
237	Flavobacterium	GCA_020567325.1	Flavobacterium psychrophilum 9472 s	isolate	99.29	0.44	0	2834905	2.84258e+06	166	131529	32.3	87.61	237-c373		GCA_023066095
237	Flavobacterium	GCA_900186435.1	Flavobacterium psychrophilum CH1895	isolate	99.29	0.44	0	2752456	2.75991e+06	66	131443	32.3	88.18	237-c373		GCA_023066095
237	Flavobacterium	GCA_900186565.1	Flavobacterium psychrophilum FI166	isolate	99.29	0.44	0	2735210	2.74262e+06	63	131443	32.3	88.22	237-c373		GCA_023066095
237	Flavobacterium	GCA_900115115.1	Flavobacterium ummariense DS-12	isolate	99.16	0.71	0	3493887	3.49843e+06	76	129777	34.7	89.62	237-c143
237	Flavobacterium	GCA_009848495.1	Flavobacterium sp. MK4S-17	isolate	99.65	0.35	0	2951637	2951637	38	129258	39.3	92.67	237-c70
237	Flavobacterium	GCA_020566005.1	Flavobacterium psychrophilum 97574	isolate	99.12	0.35	0	2771679	2.78645e+06	120	129199	32.5	87.48	237-c373		GCA_020565885
237	Flavobacterium	GCA_945879625.1	Flavobacterium psychrophilum MsE-30apr19-194	MAG	89.05	1.07	50	1964823	2.18023e+06	26	129151	41.3	92.86	237-c21
237	Flavobacterium	GCA_020565665.1	Flavobacterium psychrophilum 96236	isolate	99.29	0.44	0	2785439	2.79298e+06	164	128127	32.3	87.54	237-c373		GCA_023066095
237	Flavobacterium	GCA_020566425.1	Flavobacterium psychrophilum 6739/19	isolate	99.29	0.44	0	2808839	2.81644e+06	123	128126	32.3	87.83	237-c373		GCA_023066095
237	Flavobacterium	GCA_009909155.2	Flavobacterium undicola BBQ-18	isolate	99.65	0.07	0	4268163	4.28015e+06	90	127614	33.8	88.58	237-c198
237	Flavobacterium	GCA_020566085.1	Flavobacterium psychrophilum 97584	isolate	99.29	0.35	0	2786157	2.79622e+06	155	127199	32.5	87.38	237-c373		GCA_020565885
237	Flavobacterium	GCA_000686885.1	Flavobacterium sasangense DSM 21067	isolate	99.65	0.35	100	3158735	3158735	73	126873	32.3	90.9	237-c107
237	Flavobacterium	GCA_900610065.1	Flavobacterium psychrophilum 21-SE080_S8_R1.fastq.gz	isolate	99.29	0.44	0	2722288	2.72966e+06	94	124662	32.4	87.88	237-c373		GCA_023066095
237	Flavobacterium	GCA_002379575.1	Flavobacterium sp. UBA4197	MAG	99.29	0.35	0	3910847	3.92498e+06	47	124333	39.6	90.7	237-c154
237	Flavobacterium	GCA_020565985.1	Flavobacterium psychrophilum 97571	isolate	99.12	0.35	0	2733449	2.74801e+06	144	122426	32.5	87.24	237-c373		GCA_020565885
237	Flavobacterium	GCA_020565925.1	Flavobacterium psychrophilum 97570	isolate	99.12	0.35	0	2733195	2.74776e+06	146	122167	32.5	87.24	237-c373		GCA_020565885
237	Flavobacterium	GCA_002217195.1	Flavobacterium aquidurense DSM 18293	isolate	99.65	0.17	0	5724426	5.73475e+06	98	121081	34.7	87.47	237-c346
237	Flavobacterium	GCA_020567265.1	Flavobacterium psychrophilum 9472 sl	isolate	99.29	0.44	0	2875180	2.88296e+06	190	119636	32.3	87.55	237-c373		GCA_023066095
237	Flavobacterium	GCA_002222055.1	Flavobacterium araucananum DSM 24704	isolate	99.65	1.15	0	5896739	5.84994e+06	150	118091	34.4	87.16	237-c350
237	Flavobacterium	GCA_000737695.1	Flavobacterium hydatis DSM 2063	isolate	99.65	1.69	0	5877671	5.79995e+06	99	117940	32.7	87.48	237-c296
237	Flavobacterium	GCA_900610015.1	Flavobacterium psychrophilum 13-SE026_S4_R1.fastq.gz	isolate	99.29	0.44	0	2746016	2.75345e+06	100	116700	32.4	87.68	237-c373		GCA_023066095
237	Flavobacterium	GCA_020566695.1	Flavobacterium psychrophilum 98754	isolate	99.29	0.44	0	2806461	2.81406e+06	163	116335	32.3	87.61	237-c373		GCA_023066095
237	Flavobacterium	GCA_002483285.1	Flavobacterium sp. UBA7665	MAG	97.17	0.53	0	3534238	3.61744e+06	66	116287	45.4	91.57	237-c165
237	Flavobacterium	GCA_004151275.1	Flavobacterium dauae TCH3-2	isolate	98.8	0	0	2874246	2.90916e+06	53	116273	34.6	90.26	237-c144
237	Flavobacterium	GCA_945860385.1	Flavobacterium psychrophilum MaE-09apr19-44	MAG	85.78	0.97	33.33	3033151	3.49643e+06	38	116224	34.5	90.03	237-c222
237	Flavobacterium	GCA_017948595.1	Flavobacterium geliluteum P7388	isolate	99.65	0.05	0	4380917	4.3941e+06	114	115517	34.5	88.14	237-c300
237	Flavobacterium	GCA_900610025.1	Flavobacterium psychrophilum 17-SE028_S6_R1.fastq.gz	isolate	99.29	0.44	0	2749105	2.75655e+06	111	114291	32.4	87.63	237-c373		GCA_023066095
237	Flavobacterium	GCA_002217285.1	Flavobacterium hercynium DSM 18292	isolate	99.65	0.55	33.33	5260169	5.24967e+06	107	112545	33.8	88.48	237-c367
237	Flavobacterium	GCA_002482975.1	Flavobacterium sp. UBA7680	MAG	95.54	4.99	22.22	5966781	5.93532e+06	109	112474	33.4	87.83	237-c337
237	Flavobacterium	GCA_004303025.1	Flavobacterium sp. J27	isolate	99.29	0	0	4334998	4.366e+06	77	111049	30.7	91.47	237-c89
237	Flavobacterium	GCA_904425415.1	Flavobacterium bizetiae CIP 105534	isolate	99.65	0.91	25	5872105	5.8394e+06	130	110303	34	86.8	237-c348		GCA_902804475
237	Flavobacterium	GCA_002482945.1	Flavobacterium sp. UBA7682	MAG	96.81	3.34	15.38	3685639	3.68012e+06	68	110208	36.1	91.22	237-c117
237	Flavobacterium	GCA_002222045.1	Flavobacterium piscis CCUG 60099	isolate	99.22	0.72	20	5880206	5.88374e+06	147	109691	34.1	86.79	237-c347
237	Flavobacterium	GCA_002217395.1	Flavobacterium plurextorum CCUG 60112	isolate	99.65	0.93	25	5062246	5.03305e+06	92	108575	33.1	88.07	237-c334
237	Flavobacterium	GCA_007097295.1	Flavobacterium gawalongense GSP39	isolate	99.29	0.71	0	4088661	4088661	81	107273	33.9	86.53	237-c268		GCA_007097285
237	Flavobacterium	GCA_900609995.1	Flavobacterium psychrophilum 7-SE009_S1_R1.fastq.gz	isolate	99.29	0.44	0	2728500	2.73589e+06	98	106902	32.5	87.79	237-c373		GCA_023066095
237	Flavobacterium	GCA_020565745.1	Flavobacterium psychrophilum 97563	isolate	99.29	0.35	0	2735629	2.74551e+06	168	105547	32.5	87.17	237-c373		GCA_020565885
237	Flavobacterium	GCA_020566075.1	Flavobacterium psychrophilum 97581	isolate	99.12	0.35	0	2732200	2.74676e+06	145	105547	32.5	87.25	237-c373		GCA_020565885
237	Flavobacterium	GCA_015499935.1	Flavobacterium columnare CDI-A	isolate	99.65	0.18	0	3138432	3.14378e+06	61	105234	31.4	87.23	237-c177
237	Flavobacterium	GCA_020565895.1	Flavobacterium psychrophilum 97569	isolate	99.12	0.35	0	2732083	2.74664e+06	142	103968	32.5	87.26	237-c373		GCA_020565885
237	Flavobacterium	GCA_900610075.1	Flavobacterium psychrophilum 25-SE117_S10_R1.fastq.gz	isolate	99.29	0.44	0	2792117	2.79968e+06	109	103789	32.4	87.81	237-c373		GCA_023066095
237	Flavobacterium	GCA_900609975.1	Flavobacterium psychrophilum 9-SE010_S2_R1.fastq.gz	isolate	99.29	0.44	0	2805039	2.81263e+06	105	103754	32.4	87.78	237-c373		GCA_023066095
237	Flavobacterium	GCA_900610095.1	Flavobacterium psychrophilum 31-SE409_S13_R1.fastq.gz	isolate	99.29	0.44	0	2749682	2.75713e+06	107	103748	32.4	87.9	237-c373		GCA_023066095
237	Flavobacterium	GCA_900186345.1	Flavobacterium psychrophilum CH8	isolate	99.29	0.44	0	2704009	2.71133e+06	60	103723	32.3	88.15	237-c373		GCA_023066095
237	Flavobacterium	GCA_900186785.1	Flavobacterium psychrophilum NO014	isolate	99.29	0.44	0	2685906	2.69318e+06	67	103719	32.4	88.19	237-c373		GCA_023066095
237	Flavobacterium	GCA_000383355.1	Flavobacterium sp. SCGC AAA160-P02	isolate	89.1	3.73	69.23	2544614	2.74115e+06	84	102543	31.8	91.92	237-c13
237	Flavobacterium	GCA_900610285.1	Flavobacterium psychrophilum 73-SE567_S5_R1.fastq.gz	isolate	99.29	0.44	0	2778580	2.7861e+06	111	102415	32.4	87.7	237-c373		GCA_023066095
237	Flavobacterium	GCA_020567245.1	Flavobacterium psychrophilum 9334 z	isolate	99.29	0.44	0	2741035	2.74846e+06	129	102235	32.4	87.75	237-c373		GCA_023066095
237	Flavobacterium	GCA_900610225.1	Flavobacterium psychrophilum 59-SE560_S12_R1.fastq.gz	isolate	99.29	0.44	0	2760867	2.76834e+06	110	102063	32.4	87.71	237-c373		GCA_023066095
237	Flavobacterium	GCA_900610215.1	Flavobacterium psychrophilum 51-SE556_S6_R1.fastq.gz	isolate	99.29	0.44	0	2758101	2.76557e+06	98	101880	32.4	87.77	237-c373		GCA_023066095
237	Flavobacterium	GCA_002428305.1	Flavobacterium sp. UBA6135	MAG	97.38	0.18	0	3009018	3.08427e+06	55	100281	34.1	90.9	237-c75
237	Flavobacterium	GCA_900610295.1	Flavobacterium psychrophilum 71-SE566_S4_R1.fastq.gz	isolate	99.29	0.44	0	2805798	2.81339e+06	104	99183	32.4	87.76	237-c373		GCA_023066095
237	Flavobacterium	GCA_015499955.1	Flavobacterium columnare 04017018	isolate	99.65	0.18	0	3092581	3.09785e+06	55	99141	31.2	87.14	237-c177
237	Flavobacterium	GCA_011316575.1	Flavobacterium columnare CC1805	isolate	99.65	0	0	3387732	3.39963e+06	88	98912	29.9	87.9	237-c175		GCA_011316545
237	Flavobacterium	GCA_011316665.1	Flavobacterium columnare CC1808	isolate	99.65	0	0	3386568	3.39846e+06	91	98912	29.9	87.89	237-c175		GCA_011316545
237	Flavobacterium	GCA_945874225.1	Flavobacterium psychrophilum MiH-22jul19-211	MAG	97.56	1.24	0	3491425	3.53383e+06	52	98773	34.1	88.78	237-c220
237	Flavobacterium	GCA_023251135.1	Flavobacterium sp. nzgw149	MAG	99.65	0.18	0	5289679	5.29869e+06	100	98618	36.3	88.36	237-c313
237	Flavobacterium	GCA_011316565.1	Flavobacterium columnare CC1803	isolate	99.65	0	0	3386767	3.39866e+06	89	98454	29.9	87.91	237-c175		GCA_011316545
237	Flavobacterium	GCA_004211145.1	Flavobacterium sp. PMG_257	isolate	96.41	1.71	0	4033895	4.11119e+06	93	98187	47.3	89.39	237-c40
237	Flavobacterium	GCA_937773775.1	Flavobacterium sp. FRAM_RAS_EGC1617_bin12	MAG	96.36	3.93	10	3439628	3.42968e+06	56	98158	35	85.11	237-c262
237	Flavobacterium	GCA_900610265.1	Flavobacterium psychrophilum 65-SE563_S14_R1.fastq.gz	isolate	99.29	0.44	0	2768087	2.77558e+06	120	97468	32.4	87.58	237-c373		GCA_023066095
237	Flavobacterium	GCA_016787805.1	Flavobacterium sp. new MAG-341	MAG	98.61	0.18	0	3227930	3.26747e+06	51	97423	35.1	92.01	237-c25
237	Flavobacterium	GCA_900610205.1	Flavobacterium psychrophilum 53-SE557_S24_R1.fastq.gz	isolate	98.59	0.09	0	2748304	2.78507e+06	112	97401	32.4	87.69	237-c373		GCA_023066095
237	Flavobacterium	GCA_020565735.1	Flavobacterium psychrophilum 97564	isolate	99.12	0.35	0	2734460	2.74903e+06	163	97142	32.5	87.23	237-c373		GCA_020565885
237	Flavobacterium	GCA_024710485.1	Flavobacterium sp. RXS1_metabat.bin.42	MAG	98.94	0.65	0	2697978	2.70909e+06	46	96459	38.6	92.13	237-c113
237	Flavobacterium	GCA_900610325.1	Flavobacterium psychrophilum 77-SE569_S9_R1.fastq.gz	isolate	99.29	0.35	0	2754079	2.76403e+06	101	95203	32.4	87.23	237-c373		GCA_900186815
237	Flavobacterium	GCA_020565725.1	Flavobacterium psychrophilum 97567	isolate	99.12	0.35	0	2733093	2.74766e+06	165	95037	32.5	87.24	237-c373		GCA_020565885
237	Flavobacterium	GCA_900610145.1	Flavobacterium psychrophilum 39-SE482_S18_R1.fastq.gz	isolate	96.47	0.44	0	2641580	2.72581e+06	146	94957	32.5	87.52	237-c373		GCA_023066095
237	Flavobacterium	GCA_900610185.1	Flavobacterium psychrophilum 45-SE553_S11_R1.fastq.gz	isolate	99.29	0.44	0	2713817	2.72116e+06	70	94290	32.4	87.9	237-c373		GCA_023066095
237	Flavobacterium	GCA_007097305.1	Flavobacterium gawalongense GSR22	isolate	99.29	0.71	0	4014074	4014074	86	92746	33.8	86.82	237-c268		GCA_007097345
237	Flavobacterium	GCA_900610275.1	Flavobacterium psychrophilum 57-SE559_S3_R1.fastq.gz	isolate	99.29	0.44	0	2786327	2.79387e+06	124	92301	32.4	87.68	237-c373		GCA_023066095
237	Flavobacterium	GCA_900610155.1	Flavobacterium psychrophilum 41-SE483_S19_R1.fastq.gz	isolate	98.59	0.44	0	2739900	2.76674e+06	129	90468	32.5	87.79	237-c373		GCA_023066095
237	Flavobacterium	GCA_000282055.1	Flavobacterium sp. CF136	isolate	99.65	1.06	0	5102016	5.06605e+06	113	89762	33.6	88.74	237-c311
237	Flavobacterium	GCA_007097265.1	Flavobacterium gawalongense GSP16	isolate	99.29	0.71	0	4022612	4.02261e+06	86	89532	33.8	86.79	237-c268		GCA_007097345
237	Flavobacterium	GCA_006539745.1	Flavobacterium flevense NBRC 14960	isolate	99.29	0.08	0	4182207	4.20872e+06	131	89084	34.1	89.29	237-c200
237	Flavobacterium	GCA_001510875.1	Flavobacterium psychrophilum 11754	isolate	99.29	2.55	5.56	2945333	2.89212e+06	433	88548	32.9	87.15	237-c373		GCA_023066095
237	Flavobacterium	GCA_902804485.1	Flavobacterium collinsii CECT7796	isolate	99.65	1.24	25	5735532	5.68494e+06	215	87618	35.1	86.49	237-c313
237	Flavobacterium	GCA_020566035.1	Flavobacterium psychrophilum 97579	isolate	99.29	0.35	0	2784243	2.7943e+06	147	87372	32.5	87.23	237-c373		GCA_020565885
237	Flavobacterium	GCA_023259675.1	Flavobacterium sp. MLJ.10	MAG	86.56	6.66	2.56	3435688	3.68557e+06	269	86834	34.4	88.74	237-c264
237	Flavobacterium	GCA_900610175.1	Flavobacterium psychrophilum 43-SE552_S2_R1.fastq.gz	isolate	99.29	0.44	0	2738655	2.74607e+06	98	85349	32.4	87.88	237-c373		GCA_023066095
237	Flavobacterium	GCA_002256285.1	Flavobacterium sp. BFFFF1	MAG	99.65	0.07	0	3771254	3.78184e+06	91	84697	43.4	90.91	237-c36
237	Flavobacterium	GCA_022982355.1	Flavobacterium psychrophilum FPS-S6-R5	isolate	99.29	0.44	0	2867441	2.8752e+06	80	84520	32.5	86.38	237-c373		GCA_023066095
237	Flavobacterium	GCA_003497625.1	Flavobacterium sp. UBA12131	MAG	98.37	0	0	2543527	2.58567e+06	49	81737	32.7	92.66	237-c102
237	Flavobacterium	GCA_017132675.1	Flavobacterium columnare B245	isolate	99.65	0	0	3031912	3.04256e+06	70	81611	31.3	85.83	237-c177
237	Flavobacterium	GCA_015499905.1	Flavobacterium columnare JIP P11/91	isolate	99.65	0.18	0	3216153	3.22163e+06	105	81272	31.4	87.05	237-c177
237	Flavobacterium	GCA_900610245.1	Flavobacterium psychrophilum 61-SE561_S10_R1.fastq.gz	isolate	99.29	0.44	0	2738778	2.74619e+06	124	80364	32.5	87.67	237-c373		GCA_023066095
237	Flavobacterium	GCA_002715085.1	Flavobacterium sp. SAT129	MAG	96.88	1.79	86.96	3778761	3.8297e+06	73	80083	31.5	91.9	237-c87
237	Flavobacterium	GCA_913774245.1	Flavobacterium sp. SP350_3_metabat2_genome_mining.1	MAG	97.85	0	0	3551565	3.6296e+06	81	79345	42.3	90.57	237-c43
237	Flavobacterium	GCA_943913405.1	Flavobacterium sp. 9Y7wSq6wRf_bin.11.MAG	MAG	98.83	0.71	0	3825024	3.8427e+06	84	77861	36.1	90.48	237-c162
237	Flavobacterium	GCA_900610115.1	Flavobacterium psychrophilum 37-SE477_S17_R1.fastq.gz	isolate	98.47	0.44	0	2742820	2.77305e+06	133	77209	32.5	87.55	237-c373		GCA_023066095
237	Flavobacterium	GCA_001510855.1	Flavobacterium psychrophilum 17830	isolate	99.29	0.8	0	2822685	2.82015e+06	211	76644	32.6	87.54	237-c373		GCA_023066095
237	Flavobacterium	GCA_015277675.1	Flavobacterium soyangense CGMCC 1.13493	isolate	98.23	0.92	0	3469982	3.49973e+06	96	76379	33.9	88.26	237-c219
237	Flavobacterium	GCA_003858535.1	Flavobacterium viscosum YIM 102796	isolate	99.16	0.53	0	3006188	3.01554e+06	100	76371	33.8	89.01	237-c145
237	Flavobacterium	GCA_003865405.1	Flavobacterium tangerinum YIM 102701-2	isolate	99.53	2.12	84.62	3453487	3.39743e+06	128	76037	30.9	88.96	237-c3
237	Flavobacterium	GCA_002454195.1	Flavobacterium sp. UBA6721	MAG	77.87	0.62	0	2404923	3.06399e+06	52	75842	33.5	88.72	237-c195
237	Flavobacterium	GCA_022817835.1	Flavobacterium covae LSU-066-04	isolate	99.65	0.18	0	3065160	3.07038e+06	113	75071	30.4	87.03	237-c177
237	Flavobacterium	GCA_023066235.1	Flavobacterium psychrophilum FPS-S6-R12	isolate	99.29	0.44	0	2866038	2.8738e+06	81	74343	32.5	86.6	237-c373		GCA_023066095
237	Flavobacterium	GCA_002733185.1	Flavobacterium sp. NORP82	MAG	85.84	0.65	0	2932338	3.39038e+06	65	74271	32.3	91.14	237-c189
237	Flavobacterium	GCA_002256385.1	Flavobacterium sp. BFFFF2	MAG	94.4	0.71	33.33	3718779	3.90998e+06	118	72474	40	87.16	237-c26
237	Flavobacterium	GCA_900186395.1	Flavobacterium psychrophilum FI055	isolate	99.29	0.97	50	2735552	2.72846e+06	79	70974	32.3	88.33	237-c373		GCA_023066095
237	Flavobacterium	GCA_001510795.1	Flavobacterium psychrophilum Pullman	isolate	96.11	0.8	33.33	2713260	2.79977e+06	245	70371	32.6	87.11	237-c373		GCA_023066095
237	Flavobacterium	GCA_022817855.1	Flavobacterium covae LV-359-01	isolate	99.65	0.18	0	3140662	3.14601e+06	98	70015	30.5	87.13	237-c177
237	Flavobacterium	GCA_016804205.1	Flavobacterium psychrophilum FPS-F22	isolate	99.29	0.44	0	2860526	2.86827e+06	165	68765	32.8	77.36	237-c373		GCA_016804225
237	Flavobacterium	GCA_004119495.1	Flavobacterium sp. YO12	isolate	99.65	0.58	33.33	4886317	4.8751e+06	172	68236	33.5	87.83	237-c334
237	Flavobacterium	GCA_014305155.1	Flavobacterium muglaense F-60	isolate	99.29	0.42	0	4155704	4.16779e+06	127	66970	34.5	88.23	237-c252
237	Flavobacterium	GCA_900610045.1	Flavobacterium psychrophilum 23-SE091_S9_R1.fastq.gz	isolate	99.29	0.44	0	2730561	2.73795e+06	106	66565	32.4	87.99	237-c373		GCA_023066095
237	Flavobacterium	GCA_002382495.1	Flavobacterium sp. UBA4098	MAG	86.5	1.25	20	2023127	2.30556e+06	60	66363	35	91.61	237-c190
237	Flavobacterium	GCA_900609985.1	Flavobacterium psychrophilum 3-M2.99_S8_R1.fastq.gz	isolate	99.29	0.35	0	2683915	2.69361e+06	99	66323	32.5	87.2	237-c373		GCA_900186815
237	Flavobacterium	GCA_011316625.1	Flavobacterium columnare SP1802	isolate	99.65	0.18	0	3186628	3.19205e+06	118	65472	30.7	87.15	237-c177
237	Flavobacterium	GCA_900610335.1	Flavobacterium psychrophilum 75-SE568_S7_R1.fastq.gz	isolate	99.29	0.35	0	2643138	2.65269e+06	90	65260	32.5	87.37	237-c373		GCA_900186815
237	Flavobacterium	GCA_900610255.1	Flavobacterium psychrophilum 63-SE562_S15_R1.fastq.gz	isolate	99.29	0.44	0	2805941	2.81354e+06	124	65039	32.4	87.57	237-c373		GCA_023066095
237	Flavobacterium	GCA_010993655.1	Flavobacterium columnare SP1805	isolate	99.65	0.18	0	3187301	3.19273e+06	124	64635	30.7	87.18	237-c177
237	Flavobacterium	GCA_011316685.1	Flavobacterium columnare SP1809	isolate	99.65	0.18	0	3188351	3.19378e+06	124	64563	30.7	87.13	237-c177
237	Flavobacterium	GCA_014305175.1	Flavobacterium muglaense F-392	isolate	99.29	0.42	0	4154193	4.16628e+06	133	64214	34.5	88.26	237-c252
237	Flavobacterium	GCA_945952395.1	Flavobacterium sp. SRR9109409_bin.6_metaWRAP_v1.3_MAG	MAG	99.65	0.19	0	5480410	5.48919e+06	136	62689	35.2	88.04	237-c329
237	Flavobacterium	GCA_900610005.1	Flavobacterium psychrophilum 11-SE022_S3_R1.fastq.gz	isolate	98.23	0.44	0	2672302	2.70832e+06	116	62449	32.5	87.83	237-c373		GCA_023066095
237	Flavobacterium	GCA_900610135.1	Flavobacterium psychrophilum 35-SE476_S15_R1.fastq.gz	isolate	95.76	0.09	0	2607605	2.72051e+06	122	61435	32.6	88.01	237-c373		GCA_023066095
237	Flavobacterium	GCA_002204895.1	Flavobacterium oreochromis NK01	isolate	99.65	0	0	3394671	3.40659e+06	134	61280	29.9	88.08	237-c175		GCA_011316545
237	Flavobacterium	GCA_934636265.1	Flavobacterium sp. REFINED_METABAT215_TOP10_CONTIGS_1500_ASSEMBLY_K77_MERGED__Nepal_MoBio_Fiber-Hadza-Nepal_J_17_RAJ1013YZ.103	MAG	53.58	0	0	1553067	2.89859e+06	38	60760	48.7	91.86	237-c31
237	Flavobacterium	GCA_002413745.1	Flavobacterium sp. UBA5153	MAG	98.94	1.09	0	3975995	3.9748e+06	144	59866	35.2	87.68	237-c212
237	Flavobacterium	GCA_002217405.1	Flavobacterium psychrophilum DSM 3660	isolate	98.94	0.35	0	2638051	2.65692e+06	109	59260	32.5	87.74	237-c373		GCA_000754405
237	Flavobacterium	GCA_002429285.1	Flavobacterium sp. UBA6031	MAG	98.94	3.77	0	4315335	4.20148e+06	172	59132	35.3	87.58	237-c212
237	Flavobacterium	GCA_900610305.1	Flavobacterium psychrophilum 69-SE565_S22_R1.fastq.gz	isolate	89.05	0.09	0	2393201	2.68477e+06	120	57782	32.8	87.96	237-c373		GCA_023066095
237	Flavobacterium	GCA_000801615.1	Flavobacterium psychrophilum THC 02-90	isolate	98.59	0.35	0	2518967	2.54595e+06	128	57763	32.9	86.5	237-c373		GCA_000754405
237	Flavobacterium	GCA_945897215.1	Flavobacterium psychrophilum TE-08apr19-129	MAG	95.12	0	0	2121598	2.23044e+06	52	57226	32.9	92.26	237-c138
237	Flavobacterium	GCA_002001005.1	Flavobacterium sp. A45	isolate	98.94	1.06	20	4346765	4346765	159	56974	34.3	88.32	237-c247
237	Flavobacterium	GCA_900610235.1	Flavobacterium psychrophilum 55-SE558_S1_R1.fastq.gz	isolate	99.29	0.44	0	2770670	2.77817e+06	135	56923	32.4	87.71	237-c373		GCA_023066095
237	Flavobacterium	GCA_900610195.1	Flavobacterium psychrophilum 49-SE555_S21_R1.fastq.gz	isolate	98.59	0.44	0	2655608	2.68162e+06	131	55838	32.5	87.94	237-c373		GCA_023066095
237	Flavobacterium	GCA_000801695.1	Flavobacterium psychrophilum TN	isolate	98.59	0.35	0	2518591	2.54557e+06	129	55601	32.9	86.38	237-c373		GCA_000754405
237	Flavobacterium	GCA_000801715.1	Flavobacterium psychrophilum TR	isolate	98.94	0.35	0	2521367	2.5394e+06	123	55596	32.9	86.52	237-c373		GCA_000754405
237	Flavobacterium	GCA_015272605.1	Flavobacterium psychrophilum FPS-G2	isolate	99.12	0.35	0	2606582	2.62047e+06	122	55447	32.4	88.05	237-c373		GCA_000754405
237	Flavobacterium	GCA_945872245.1	Flavobacterium psychrophilum LE-02apr19-52	MAG	87.1	3.3	25	2279252	2.5213e+06	80	51718	35.6	90.1	237-c217
237	Flavobacterium	GCA_017985785.1	Flavobacterium sp. Go_Leine_bin_82	MAG	74.14	5.17	25	3418887	4.31079e+06	163	49991	33.2	88.13	237-c270
237	Flavobacterium	GCA_003105115.1	Flavobacterium sp. HTF	isolate	99.65	1.67	25	5140580	5.07361e+06	187	49885	34.7	89.04	237-c364
237	Flavobacterium	GCA_002204845.1	Flavobacterium covae 1362	isolate	99.65	0.18	0	3157800	3.16318e+06	166	48847	30.6	86.97	237-c177
237	Flavobacterium	GCA_002427935.1	Flavobacterium sp. UBA6026	MAG	91.54	0.53	0	3307512	3.59239e+06	122	48356	35.1	87.83	237-c212
237	Flavobacterium	GCA_023066215.1	Flavobacterium psychrophilum FPS-S6-R11	isolate	98.94	0.44	0	2866030	2.88391e+06	110	47677	32.5	86.28	237-c373		GCA_023066095
237	Flavobacterium	GCA_006778185.1	Flavobacterium psychrophilum NNS6-1804	isolate	99.29	0.62	0	2716803	2.71925e+06	146	47464	32.4	87.53	237-c373		GCA_006778265
237	Flavobacterium	GCA_025352425.1	Flavobacterium sp. 338R_metabat_4	MAG	94.64	1.56	10	2722226	2.82976e+06	104	46401	36.1	90.89	237-c122
237	Flavobacterium	GCA_900609965.1	Flavobacterium psychrophilum 5-P18-2.11_S17_R1.fastq.gz	isolate	98.23	0.09	0	2725994	2.77257e+06	146	45748	32.5	87.47	237-c373		GCA_023066095
237	Flavobacterium	GCA_006777745.1	Flavobacterium psychrophilum NNS1-1804	isolate	99.29	0.62	0	2715238	2.71768e+06	138	45311	32.4	87.47	237-c373		GCA_006778265
237	Flavobacterium	GCA_006777945.1	Flavobacterium psychrophilum NNS4-1804	isolate	99.29	0.35	0	2668540	2.67818e+06	153	45267	32.5	87.66	237-c373		GCA_006778345
237	Flavobacterium	GCA_000735535.1	Flavobacterium gilvum EM1308	isolate	98.94	1.74	44.44	4321991	4.2928e+06	215	44754	35.1	87.47	237-c241
237	Flavobacterium	GCA_003070725.1	Flavobacterium sp. WLB	isolate	99.53	1.14	0	5490360	5.45382e+06	211	44046	33.8	87.87	237-c337
237	Flavobacterium	GCA_013823965.1	Flavobacterium sp. BC.034	MAG	78.09	1.72	0	3069843	3.84644e+06	108	43933	36.8	90.57	237-c210
237	Flavobacterium	GCA_900610315.1	Flavobacterium psychrophilum 67-SE564_S20_R1.fastq.gz	isolate	95.58	0.44	0	2572129	2.67874e+06	143	43733	32.6	87.64	237-c373		GCA_023066095
237	Flavobacterium	GCA_002916835.1	Flavobacterium columnare 1372	isolate	99.65	0.53	0	3186861	3.18113e+06	174	43632	30.6	87.07	237-c177
237	Flavobacterium	GCA_002383055.1	Flavobacterium sp. UBA4120	MAG	98.94	1.09	0	3955846	3.95466e+06	154	43350	35.2	87.69	237-c212
237	Flavobacterium	GCA_007990835.1	Flavobacterium columnare NBRC 100251	isolate	99.65	0	0	3040347	3.05103e+06	203	43225	31.3	87.85	237-c177
237	Flavobacterium	GCA_017983975.1	Flavobacterium sp. Go_Eff_bin_104	MAG	79.03	0.72	60	1680769	2.10755e+06	60	42896	32.6	92.46	237-c93
237	Flavobacterium	GCA_013822155.1	Flavobacterium sp. WM.006	MAG	99.59	0.48	40	3413109	3.41072e+06	208	42540	33.7	91.43	237-c71
237	Flavobacterium	GCA_006778065.1	Flavobacterium psychrophilum NNS5-1804	isolate	99.29	0.62	0	2759586	2.76207e+06	176	42038	32.4	87.59	237-c373		GCA_006778265
237	Flavobacterium	GCA_006778585.1	Flavobacterium psychrophilum KHIR-1705	isolate	99.29	0.62	0	2730165	2.73262e+06	148	41177	32.4	87.4	237-c373		GCA_006778265
237	Flavobacterium	GCA_006778465.1	Flavobacterium psychrophilum KKOK-1706	isolate	99.29	0.62	0	2730491	2.73295e+06	153	41122	32.4	87.43	237-c373		GCA_006778265
237	Flavobacterium	GCA_024305175.1	Flavobacterium sp. MSM5	MAG	99.65	0.53	0	3207295	3.20153e+06	123	40923	41	92.34	237-c69
237	Flavobacterium	GCA_018883065.1	Flavobacterium sp. ZLKRG21	MAG	98.41	0.94	33.33	2390612	2.40625e+06	95	40693	39.2	92.65	237-c23
237	Flavobacterium	GCA_025352015.1	Flavobacterium sp. 339R_metabat_288	MAG	97.41	1.35	40	2595673	2.62826e+06	116	40676	33.9	90.89	237-c289
237	Flavobacterium	GCA_905182595.1	Flavobacterium sp. SCGC AAA160-P02	MAG	71.92	0.11	0	1669890	2.31833e+06	66	40177	32.2	93.12	237-c13
237	Flavobacterium	GCA_006777825.1	Flavobacterium psychrophilum NNS2-1804	isolate	99.29	0.62	0	2717076	2.71952e+06	147	39848	32.4	87.55	237-c373		GCA_006778265
237	Flavobacterium	GCA_014156605.1	Flavobacterium sp. SOK18b	isolate	99.65	0.53	50	3589943	3.58349e+06	186	39476	33.7	88.99	237-c266
237	Flavobacterium	GCA_007990815.1	Flavobacterium branchiophilum NBRC 15030	isolate	98.59	0.88	0	3582795	3.60188e+06	194	38208	32.8	87.21	237-c173		GCA_002217205
237	Flavobacterium	GCA_016878935.1	Flavobacterium psychrophilum FPS-D2	isolate	99.29	0.44	0	2674577	2.68182e+06	129	38138	32.4	88.2	237-c373		GCA_023066095
237	Flavobacterium	GCA_014486675.1	Flavobacterium macrobrachii an-8	isolate	99.29	0.12	0	3457206	3.47772e+06	236	37244	32.8	90.27	237-c133
237	Flavobacterium	GCA_025351785.1	Flavobacterium sp. 341R_metabat_127	MAG	97.65	0.95	25	2861248	2.90187e+06	176	36483	31.3	90.05	237-c187
237	Flavobacterium	GCA_002530675.1	Flavobacterium columnare NBRC 100251	isolate	99.65	0	0	3116347	3.12729e+06	193	35114	31.4	87.21	237-c177
237	Flavobacterium	GCA_015272565.1	Flavobacterium psychrophilum FPS-P3	isolate	99.12	0.44	0	2674511	2.68633e+06	161	34107	32.4	88.06	237-c373		GCA_023066095
237	Flavobacterium	GCA_014385475.2	Flavobacterium macrobrachii LMG 25203	isolate	99.29	0.12	0	3547200	3.56825e+06	509	33517	32.8	88.99	237-c133
237	Flavobacterium	GCA_000264055.1	Flavobacterium sp. ACAM 123	isolate	99.12	0.12	0	3955605	3.9859e+06	285	33333	34.8	83.03	237-c259
237	Flavobacterium	GCA_002251775.1	Flavobacterium aurantiibacter TH167	isolate	98.65	1.66	62.5	3247176	3.23714e+06	229	32578	40.4	88.1	237-c32
237	Flavobacterium	GCA_015272545.1	Flavobacterium psychrophilum FPS-P1	isolate	99.12	0.62	0	2647500	2.6544e+06	166	32042	32.5	88	237-c373		GCA_023066095
237	Flavobacterium	GCA_913061465.1	Flavobacterium sp. SRR3933249_bin.20_MetaBAT_v2.12.1_MAG	MAG	71.39	1.75	0	2347531	3.20964e+06	123	31970	31.2	93.23	237-c16
237	Flavobacterium	GCA_017985075.1	Flavobacterium sp. Go_Eff_bin_302	MAG	92.89	0.71	100	2282798	2.43889e+06	125	31828	31.2	91.27	237-c184
237	Flavobacterium	GCA_014378065.1	Flavobacterium sp. LF-bin-258	MAG	94.92	5.24	25	2954584	2.94986e+06	172	31257	38.6	90.45	237-c168
237	Flavobacterium	GCA_016429105.1	Flavobacterium sp. ASV13	isolate	99.65	2.09	72.73	6097951	5.99366e+06	712	31085	34.4	87.45	237-c345
237	Flavobacterium	GCA_002217245.1	Flavobacterium columnare NBRC 100251	isolate	99.29	0.44	33.33	3159371	3.16792e+06	222	30562	30.5	87.56	237-c177
237	Flavobacterium	GCA_018062905.1	Flavobacterium sp. Gw_Eff_bin_253	MAG	89.05	4.84	29.17	2456450	2.61631e+06	113	28774	32.1	92.01	237-c104
237	Flavobacterium	GCA_014377455.1	Flavobacterium sp. LF-bin-351	MAG	94.16	3.86	34.78	3285859	3.35223e+06	269	28180	31	89.22	237-c186
237	Flavobacterium	GCA_903819445.1	Flavobacterium chungangense CIP 110025	isolate	99.65	1.24	0	5508144	5.45955e+06	403	28012	33.9	88.8	237-c303
237	Flavobacterium	GCA_945877615.1	Flavobacterium psychrophilum GH-07nov19-30	MAG	93.34	1.09	20	2258116	2.39131e+06	130	27256	33.8	91.11	237-c139
237	Flavobacterium	GCA_024644655.1	Flavobacterium sp. Ww45	MAG	89.86	7.7	18.75	3071378	3.14819e+06	194	27071	35.1	91.04	237-c120
237	Flavobacterium	GCA_017984035.1	Flavobacterium sp. Go_LeineEff_bin_64	MAG	71.07	1.03	88.89	1339070	1.85724e+06	73	26505	35.1	92.18	237-c191
237	Flavobacterium	GCA_946220915.1	Flavobacterium sp. vt5LrF4R0L_bin.1.MAG	MAG	97.24	0.02	0	3392236	3.4878e+06	193	26451	45.9	90.74	237-c65
237	Flavobacterium	GCA_023254535.1	Flavobacterium sp. YM.40	MAG	94.99	5.91	0	2707599	2.68345e+06	306	26445	33.7	88.41	237-c195
237	Flavobacterium	GCA_002421645.1	Flavobacterium sp. UBA6203	MAG	58.05	1.37	12.5	1377208	2.31775e+06	79	26154	32.5	91.52	237-c106
237	Flavobacterium	GCA_946481155.1	Flavobacterium sp. SRR14536361_bin.3_metawrap_v1.3.0_MAG	MAG	94.58	1.24	20	2941928	3.07027e+06	173	25531	39.3	91.57	237-c153
237	Flavobacterium	GCA_002251835.1	Flavobacterium cyanobacteriorum TH021	isolate	98.94	0.18	0	3238290	3.26704e+06	309	23498	41.7	89.61	237-c33
237	Flavobacterium	GCA_002403935.1	Flavobacterium sp. UBA4740	MAG	72.21	0.44	0	2509692	3.4545e+06	218	23443	35.6	85.52	237-c212
237	Flavobacterium	GCA_021151785.1	Flavobacterium sp. C8_D7_003	MAG	97.59	0.65	0	2505209	2.55009e+06	211	21827	32.2	92.35	237-c80
237	Flavobacterium	GCA_945905915.1	Flavobacterium psychrophilum ZE-03apr19-142	MAG	93.03	0.53	100	1782970	1.9057e+06	113	20816	32.9	92.17	237-c93
237	Flavobacterium	GCA_010365135.1	Flavobacterium sp. Bin2_5	MAG	76.21	1.72	0	3642065	4.67351e+06	239	19291	34.8	89.51	237-c223
237	Flavobacterium	GCA_023512715.1	Flavobacterium micromati MAG-5	MAG	91.17	1.15	0	3068148	3.32338e+06	227	19100	33.1	84.29	237-c282
237	Flavobacterium	GCA_946479975.1	Flavobacterium sp. ERR5385023_bin.5_metawrap_v1.3.0_MAG	MAG	96.45	1.36	83.33	5091305	5.2053e+06	379	18613	33.6	87.79	237-c326
237	Flavobacterium	GCA_946481755.1	Flavobacterium sp. SRR14536435_bin.20_metawrap_v1.3.0_MAG	MAG	98.08	1.46	37.5	3849142	3.86693e+06	319	18431	34.4	89.23	237-c197
237	Flavobacterium	GCA_945869365.1	Flavobacterium psychrophilum AE-03may19-46	MAG	90.94	0.76	100	1890829	2.06197e+06	143	18151	41.4	93.07	237-c21
237	Flavobacterium	GCA_945878515.1	Flavobacterium psychrophilum MsH-01oct19-117	MAG	81.03	1.72	100	3413677	4.12529e+06	257	17964	34	87.9	237-c216
237	Flavobacterium	GCA_003243255.1	Flavobacterium psychrophilum S2_003_000_R2_17	MAG	97.6	9.41	0	6270519	5.85975e+06	970	17326	40.7	88.55	237-c57
237	Flavobacterium	GCA_008501705.1	Flavobacterium sp. BCD2	MAG	95.85	1.59	66.67	3083223	3.16423e+06	242	17232	41.9	92.57	237-c2
237	Flavobacterium	GCA_945872875.1	Flavobacterium psychrophilum ZE-13nov19-266	MAG	88.56	1.06	100	1684087	1.87914e+06	140	16832	33.1	93.08	237-c188
237	Flavobacterium	GCA_018062725.1	Flavobacterium sp. Gw_Eff_bin_277	MAG	59.48	1.72	0	2101686	3.43413e+06	160	16663	34.7	91.72	237-c179
237	Flavobacterium	GCA_945866505.1	Flavobacterium psychrophilum MsH-01oct19-160	MAG	75	3.45	50	3322261	4.23488e+06	279	16385	34.1	88.46	237-c215
237	Flavobacterium	GCA_020048955.1	Flavobacterium sp. bin_227	MAG	86.63	1.9	44.44	2930134	3.30976e+06	232	16311	31.5	90.13	237-c132
237	Flavobacterium	GCA_913060575.1	Flavobacterium sp. SRR3933266_bin.2_MetaBAT_v2.12.1_MAG	MAG	63.51	0	0	2212404	3.48355e+06	180	16214	32.1	93.25	237-c17
237	Flavobacterium	GCA_023151265.1	Flavobacterium sp. MAG.495	MAG	97.8	0.09	0	2758034	2.81748e+06	247	16156	32.6	91.52	237-c107
237	Flavobacterium	GCA_012270005.1	Flavobacterium sp. SW22112_bin_7	MAG	96	0.8	25	3573020	3.69114e+06	342	16056	42.4	89.66	237-c43
237	Flavobacterium	GCA_022729635.1	Flavobacterium psychrophilum SulCav_PC08_66_34_170	MAG	79.9	3.09	6.67	2237878	2.69656e+06	266	15899	34.5	88.32	237-c224
237	Flavobacterium	GCA_000333355.1	Flavobacterium sp. B17	isolate	94.59	4.57	61.54	4165754	4.20104e+06	701	15427	37.1	87.07	237-c1
237	Flavobacterium	GCA_024644805.1	Flavobacterium sp. Ww433	MAG	89.1	1.2	28.57	2196529	2.43248e+06	194	15359	39.4	93.29	237-c381
237	Flavobacterium	GCA_946482535.1	Flavobacterium sp. SRR14536431_bin.18_metawrap_v1.3.0_MAG	MAG	91.93	1.77	16.67	2641440	2.81904e+06	266	14066	38.1	92.79	237-c119
237	Flavobacterium	GCA_002204825.1	Flavobacterium covae CF1	isolate	98.59	0.18	0	3094459	3.13299e+06	423	14029	30.8	87.91	237-c177
237	Flavobacterium	GCA_900186595.1	Flavobacterium psychrophilum JIP 08/99	isolate	94.64	1.8	71.43	2552399	2.64662e+06	262	13603	32.3	89.01	237-c373		GCA_023066095
237	Flavobacterium	GCA_002399805.1	Flavobacterium sp. UBA4854	MAG	91.01	0.42	33.33	5323899	5.82292e+06	676	13390	33.4	81.07	237-c330
237	Flavobacterium	GCA_002429185.1	Flavobacterium sp. UBA6046	MAG	91.64	1.74	0	3818531	4.08924e+06	552	13324	35.3	84.68	237-c212
237	Flavobacterium	GCA_946479395.1	Flavobacterium sp. SRR10754056_bin.15_metawrap_v1.3.0_MAG	MAG	91.88	0.47	50	2543202	2.75387e+06	265	13183	34.3	90.11	237-c143
237	Flavobacterium	GCA_020720185.1	Flavobacterium psychrophilum SulCav_GS09_5_31_126	MAG	89.73	1.35	0	2629464	2.88698e+06	446	13164	30.7	87.99	237-c28
237	Flavobacterium	GCA_008015865.1	Flavobacterium sp. Bin_23_3	MAG	50.86	6.03	100	2075117	3.6476e+06	194	12249	32.2	91.58	237-c107
237	Flavobacterium	GCA_017997335.1	Flavobacterium sp. Go_SlPrim_bin_58	MAG	87.17	4.92	31.58	2804716	3.04562e+06	353	11906	35	87.99	237-c237
237	Flavobacterium	GCA_017987725.1	Flavobacterium sp. Go_LeineEff_bin_76	MAG	92.15	4.33	82.35	2098363	2.17492e+06	234	11764	41.3	92.58	237-c22
237	Flavobacterium	GCA_946481165.1	Flavobacterium daejeonense SRR14536430_bin.10_metawrap_v1.3.0_MAG	MAG	94.96	2.96	50	3576580	3.65255e+06	399	11478	34.7	89.74	237-c203
237	Flavobacterium	GCA_018646575.1	Flavobacterium sp. SI034_bin155	MAG	71.02	7.07	45.95	2343850	3.00147e+06	323	11429	31.5	91.52	237-c14
237	Flavobacterium	GCA_945897545.1	Flavobacterium psychrophilum MsE-30apr19-1	MAG	75.86	0	0	2870958	3.78455e+06	324	11294	34.3	88.1	237-c218
237	Flavobacterium	GCA_023253295.1	Flavobacterium sp. MLJ.21	MAG	76.65	4.1	50	2986510	3.69846e+06	340	10872	33.5	90.03	237-c196
237	Flavobacterium	GCA_913058235.1	Flavobacterium sp. SRR3933271_bin.5_MetaBAT_v2.12.1_MAG	MAG	90.85	1.01	33.33	2231051	2.42875e+06	292	10703	32	93.19	237-c16
237	Flavobacterium	GCA_024644165.1	Flavobacterium sp. Ww622	MAG	95.01	1.52	12.5	2509408	2.59961e+06	332	10681	34.9	92.18	237-c380
237	Flavobacterium	GCA_020217025.1	Flavobacterium sp. W57	MAG	96.2	1.33	0	2527226	2.59123e+06	238	10000	32.5	92.48	237-c107
237	Flavobacterium	GCA_002296885.1	Flavobacterium sp. UBA807	MAG	80.51	2.41	44.44	2399307	2.89352e+06	301	9962	36.5	92.08	237-c124
237	Flavobacterium	GCA_023253195.1	Flavobacterium sp. MYJ.13	MAG	70.69	6.9	60	1928458	2.48545e+06	292	9574	31.6	92.56	237-c128
237	Flavobacterium	GCA_015478765.1	Flavobacterium sp. NTP45	MAG	92.9	1	57.14	2497090	2.65931e+06	326	9398	43.6	92.18	237-c6
237	Flavobacterium	GCA_025451555.1	Flavobacterium sp. CRAIB_MAG86	MAG	65.69	3.45	0	2102202	3.0405e+06	234	9330	34.8	91.63	237-c29
237	Flavobacterium	GCA_003525665.1	Flavobacterium sp. UBA12334	MAG	91.69	0.12	0	3235512	3.52414e+06	626	8818	32.4	85.45	237-c131
237	Flavobacterium	GCA_012032075.1	Flavobacterium sp. RU_4_13	MAG	78.86	0.84	33.33	3423197	4.2951e+06	445	8788	29.8	84.15	237-c91
237	Flavobacterium	GCA_014378025.1	Flavobacterium sp. LF-bin-259	MAG	64.66	9.48	83.33	2892319	3.90116e+06	456	8776	31.7	89.28	237-c27
237	Flavobacterium	GCA_020216725.1	Flavobacterium piscis M19	MAG	52.47	3.73	0	3123451	5.55774e+06	445	8528	34	86.64	237-c347
237	Flavobacterium	GCA_017988155.1	Flavobacterium sp. Go_Eff_bin_279	MAG	79.51	5.28	21.74	1875058	2.21141e+06	275	8230	34.2	89.99	237-c194
237	Flavobacterium	GCA_024709705.1	Flavobacterium sp. RC343_metabat.bin.17	MAG	87.2	0.9	50	2261335	2.56678e+06	341	8101	35.3	92.43	237-c73
237	Flavobacterium	GCA_002150295.1	Flavobacterium psychrophilum FPG102	isolate	96.79	2.85	28.57	2681996	2.69169e+06	592	7389	32.6	88.42	237-c373		GCA_000754365
237	Flavobacterium	GCA_004296145.1	Flavobacterium sp. PMG_174	MAG	84.98	3.73	6.25	4758110	5.36367e+06	1049	7264	33.3	88.32	237-c366
237	Flavobacterium	GCA_945957245.1	Flavobacterium sp. SRR12456164_bin.1_metaWRAP_v1.3_MAG	MAG	81.78	1.25	20	3025687	3.64409e+06	487	7253	37.1	92.05	237-c125
237	Flavobacterium	GCA_005792865.1	Flavobacterium sp. F1-140-MAGs033	MAG	55.17	0	0	1794894	3.25339e+06	294	7084	53.2	92.68	237-c8
237	Flavobacterium	GCA_018065745.1	Flavobacterium sp. E2_MB2_6	MAG	85.24	0.35	0	2174687	2.54082e+06	402	7003	37.7	92.04	237-c12
237	Flavobacterium	GCA_946480635.1	Flavobacterium sp. SRR11092509_bin.3_metawrap_v1.3.0_MAG	MAG	82.38	2.41	11.11	2538445	2.9938e+06	436	6610	32.3	91.98	237-c376
237	Flavobacterium	GCA_945866075.1	Flavobacterium psychrophilum TrE-25oct19-243	MAG	72.23	2.04	25	3280367	4.41681e+06	526	6403	32.9	90.59	237-c170
237	Flavobacterium	GCA_017989355.1	Flavobacterium sp. Go_Leine_bin_5	MAG	57.76	4.31	100	1967279	3.16945e+06	357	6269	36.5	92.18	237-c114
237	Flavobacterium	GCA_017989615.1	Flavobacterium sp. Go_SlAct_bin_437	MAG	68.1	9.33	34.78	2367402	3.05747e+06	420	6190	33.2	90.73	237-c71
237	Flavobacterium	GCA_946886675.1	Flavobacterium sp. SRR17255083_bin.2_metawrap_v1.3.0_MAG	MAG	73.8	0.07	0	2152498	2.9139e+06	387	6119	39.1	93.4	237-c56
237	Flavobacterium	GCA_019105125.1	Flavobacterium sp. DF_1_1.41	MAG	75.66	4.79	63.64	2186697	2.71808e+06	402	6084	32.9	91.22	237-c105
237	Flavobacterium	GCA_024642295.1	Flavobacterium sp. Ww138	MAG	75.97	1.77	35.71	2206640	2.83849e+06	447	5942	33.2	88.38	237-c229
237	Flavobacterium	GCA_003507715.1	Flavobacterium sp. UBA8991	MAG	72.97	1.48	0	2556739	3.43417e+06	500	5657	35.2	91.94	237-c76
237	Flavobacterium	GCA_025455625.1	Flavobacterium sp. Prado043	MAG	76.81	6.3	9.43	2813050	3.38473e+06	555	5432	32.6	88.22	237-c97
237	Flavobacterium	GCA_014378745.1	Flavobacterium sp. LF-bin-139	MAG	57.47	9.48	9.09	3078930	4.59885e+06	725	5097	34.1	86.89	237-c273
237	Flavobacterium	GCA_946479315.1	Flavobacterium sp. SRR10754056_bin.16_metawrap_v1.3.0_MAG	MAG	57.68	1.72	100	1838669	3.0954e+06	382	4989	38.1	91.27	237-c159
237	Flavobacterium	GCA_003511865.1	Flavobacterium sp. UBA7958	MAG	65.38	1.25	50	1639566	2.4607e+06	442	4967	34.9	83.63	237-c190
237	Flavobacterium	GCA_004293805.1	Flavobacterium sp. PH2015_06S_35_10	MAG	88.49	4.16	41.67	2789381	3.01066e+06	742	4875	35	88.07	237-c237
237	Flavobacterium	GCA_017990915.1	Flavobacterium sp. Go_LeineEff_bin_25	MAG	56.35	8.62	83.33	2588618	3.98433e+06	576	4794	37.4	90.76	237-c208
237	Flavobacterium	GCA_946481045.1	Flavobacterium endophyticum ERR5385030_bin.1_metawrap_v1.3.0_MAG	MAG	54.31	0	0	2282158	4.2021e+06	504	4788	38.2	91	237-c158
237	Flavobacterium	GCA_946885875.1	Flavobacterium sp. SRR17255035_bin.4_metawrap_v1.3.0_MAG	MAG	55.98	0.16	0	2389601	4.2565e+06	539	4484	36.2	91.76	237-c204
237	Flavobacterium	GCA_023260535.1	Flavobacterium sp. FCJ.21	MAG	55.66	1.23	0	1164099	2.04623e+06	411	4035	35.3	91.19	237-c193
237	Flavobacterium	GCA_943912595.1	Flavobacterium sp. u8Ct6NL6sT_bin.18.MAG	MAG	50.91	1.27	0	1491579	2.85853e+06	430	3849	36.3	89.64	237-c163
237	Flavobacterium	GCA_014376745.1	Flavobacterium sp. LF-bin-477	MAG	58.62	8.62	90.91	2220528	3.30239e+06	684	3490	31.2	86.15	237-c288
237	Flavobacterium	GCA_020435755.1	Flavobacterium sp. HKST-UBA82	MAG	54.57	1.06	33.33	1515058	2.72345e+06	522	3378	34.1	91.4	237-c78
237	Flavobacterium	GCA_913778065.1	Flavobacterium sp. maxbin_SP139_2.003_cleaned	MAG	74.85	5.73	8.57	2699964	3.35066e+06	1036	3181	40.5	90.61	237-c63
237	Flavobacterium	GCA_009360735.1	Flavobacterium sp. GV_Bin_9	MAG	80.03	2.84	0	3219063	3.88447e+06	1261	3040	39.4	90.52	237-c155
237	Flavobacterium	GCA_014377225.1	Flavobacterium sp. LF-bin-398	MAG	54.31	5.17	25	1931560	3.24741e+06	680	2962	33	89.09	237-c11
237	Flavobacterium	GCA_003506665.1	Flavobacterium sp. UBA11167	MAG	67.49	1.6	14.29	2287263	3.31056e+06	1374	2572	31.4	62.6	237-c140
237	Flavobacterium	GCA_913775865.1	Flavobacterium sp. maxbin_SP149_2.004_cleaned	MAG	55.41	6.43	0	1838866	2.97359e+06	1219	1477	40.9	89.9	237-c45
357	Agrobacterium	GCA_001713475.1	Agrobacterium sp. RAC06	isolate	100	0.58	0	4964647	4.93602e+06	2	4641140	61.1	89.12	357-c1	357-I-1
357	Agrobacterium	GCA_009650195.1	Agrobacterium sp. MA01	isolate	100	0.68	0	5037217	5.0032e+06	3	4593875	61	88.95	357-c1	357-I-1
357	Agrobacterium	GCA_008274755.1	Agrobacterium sp. B1(2019)	isolate	99.91	1	0	6068328	6.0136e+06	13	1182878	59.2	87.71	357-c13	357-I-10
357	Agrobacterium	GCA_900012565.1	Agrobacterium salinitolerans str. Hayward 0363	isolate	99.62	0.03	0	4679163	4.6956e+06	29	422850	59.4	88.3	357-c13	357-I-10
357	Agrobacterium	GCA_019048945.1	Agrobacterium salinitolerans DG3-1	isolate	100	0.86	66.67	6181010	6.12831e+06	10	2090657	59.1	87.46	357-c13	357-I-11
357	Agrobacterium	GCA_005144505.1	Agrobacterium salinitolerans CFBP5507	isolate	99.72	0	0	5697008	5.713e+06	16	891586	59.2	88.16	357-c13	357-I-11
357	Agrobacterium	GCA_013317635.1	Agrobacterium salinitolerans NCPPB 2657	isolate	100	1.29	0	5743410	5.67026e+06	68	514452	59.2	88.32	357-c13	357-I-11
357	Agrobacterium	GCA_007002765.1	Agrobacterium salinitolerans GBBC3283	isolate	100	1.41	0	5377303	5.30254e+06	48	379183	59.2	88.24	357-c13	357-I-11
357	Agrobacterium	GCA_002008225.1	Agrobacterium salinitolerans YIC 5082	isolate	100	0.03	0	4990461	4.98896e+06	41	259577	59.3	88.51	357-c13	357-I-11
357	Agrobacterium	GCA_017726655.1	Agrobacterium tumefaciens 6N2	isolate	99.72	0.02	0	5082709	5.09596e+06	2	2913790	58.9	88.05	357-c14	357-I-12
357	Agrobacterium	GCA_007680755.1	Agrobacterium sp. DE0009	isolate	99.44	0	0	5091296	5.11997e+06	65	579028	58.9	87.99	357-c14	357-I-12
357	Agrobacterium	GCA_001641425.1	Agrobacterium tumefaciens KCJK1736	isolate	99.72	0.24	50	5282798	5.28491e+06	41	282232	58.7	87.61	357-c14	357-I-12
357	Agrobacterium	GCA_004328495.1	Agrobacterium sp. 33MFTa1.1	isolate	99.91	0.45	0	5337328	5.31818e+06	3	2771937	59.2	87.69	357-c15	357-I-13
357	Agrobacterium	GCA_014138475.1	Agrobacterium sp. RC10-4-1	isolate	99.91	0.44	0	5525147	5.50588e+06	31	543247	59.2	88.02	357-c15	357-I-13
357	Agrobacterium	GCA_001551895.1	Agrobacterium tumefaciens S33	isolate	99.91	0.42	0	5481595	5.46357e+06	2	2983661	59.2	88.02	357-c15	357-I-14
357	Agrobacterium	GCA_000648215.1	Agrobacterium tumefaciens S33	isolate	98.32	0.42	0	5376763	5.44537e+06	1175	7837	59.2	86.78	357-c15	357-I-14
357	Agrobacterium	GCA_002915195.1	Agrobacterium rosae B20.3	isolate	99.44	0.56	0	5089824	5089824	41	887148	56.5	88.67	357-c17	357-I-15
357	Agrobacterium	GCA_017254855.1	Agrobacterium rosae A.E1	isolate	99.48	1.6	14.29	6047747	5.98313e+06	59	350930	56.5	88.46	357-c17	357-I-15
357	Agrobacterium	GCA_900100645.1	Agrobacterium rosae DSM25559	isolate	99.66	0.85	0	5652327	5.62365e+06	44	343006	56.5	88.08	357-c17	357-I-15
357	Agrobacterium	GCA_008501885.1	Agrobacterium rosae SBV_31	isolate	99.44	0.89	0	5271540	5.2542e+06	53	340076	56.5	88.49	357-c17	357-I-15
357	Agrobacterium	GCA_900100825.1	Agrobacterium sp. DSM 25558	isolate	99.48	0.94	0	5688264	5.66447e+06	97	131551	56.5	88.01	357-c17	357-I-15
357	Agrobacterium	GCA_021310995.1	Agrobacterium vaccinii B7.6	isolate	99.06	0.56	0	4872905	4.89149e+06	3	3136624	57.5	88.27	357-c18	357-I-16
357	Agrobacterium	GCA_021310975.1	Agrobacterium vaccinii B19.1.4	isolate	98.63	0.42	0	5133638	5.18288e+06	4	3078406	57.4	88.35	357-c18	357-I-16
357	Agrobacterium	GCA_013320925.1	Agrobacterium rubi AS2A7	isolate	99.06	9.48	0	7081080	6.52394e+06	47	428878	57.3	88.26	357-c19	357-I-17
357	Agrobacterium	GCA_013320855.1	Agrobacterium rubi Eu3-2RS	isolate	98.84	1.47	0	5723203	5.70552e+06	53	330170	57.2	88.29	357-c19	357-I-17
357	Agrobacterium	GCA_023512925.1	Agrobacterium rubi 159	isolate	98.92	1.05	0	5471622	5.47326e+06	93	215737	57.3	88.41	357-c19	357-I-17
357	Agrobacterium	GCA_000739935.1	Agrobacterium rubi TR3	isolate	98.85	0.56	0	5293384	5.3248e+06	56	178389	57.3	88.54	357-c19	357-I-17
357	Agrobacterium	GCA_013426715.1	Agrobacterium vitis VAT03-9	isolate	99.95	0.71	0	6223633	6.18283e+06	7	3717176	57.5	87.39	357-c2	357-I-18
357	Agrobacterium	GCA_021462585.1	Agrobacterium vitis KFB 264	isolate	99.67	2.05	0	5923222	5.82307e+06	75	713682	57.5	87.68	357-c2	357-I-18
357	Agrobacterium	GCA_001860135.2	Agrobacterium vitis SF93	isolate	99.67	1.27	0	6244209	6.18606e+06	84	464612	57.5	87.41	357-c2	357-I-18
357	Agrobacterium	GCA_013317335.1	Agrobacterium vitis T268/95	isolate	99.67	1.2	0	6128310	6.07545e+06	63	464377	57.5	87.75	357-c2	357-I-18
357	Agrobacterium	GCA_021462685.1	Agrobacterium vitis KFB 250	isolate	99.53	1.98	0	6468867	6.37264e+06	135	356490	57.6	87.51	357-c2	357-I-18
357	Agrobacterium	GCA_021462735.1	Agrobacterium vitis IPV-BO 5159	isolate	99.46	1.13	0	6473030	6.43506e+06	160	268528	57.6	87.38	357-c2	357-I-18
357	Agrobacterium	GCA_009744295.1	Agrobacterium vitis CG81	isolate	99.26	1.27	20	6505015	6.47072e+06	120	217312	57.6	87.55	357-c2	357-I-18
357	Agrobacterium	GCA_009744335.1	Agrobacterium vitis CG56	isolate	99.86	0.71	0	5737827	5.70531e+06	51	204708	57.5	87.5	357-c2	357-I-18
357	Agrobacterium	GCA_009744255.1	Agrobacterium vitis CG98	isolate	99.67	1.2	0	6163806	6.11064e+06	93	165572	57.6	87.55	357-c2	357-I-18
357	Agrobacterium	GCA_013426735.1	Agrobacterium vitis VAR06-30	isolate	100	1.88	0	5882175	5.77363e+06	7	3769447	57.5	87.37	357-c2	357-I-19
357	Agrobacterium	GCA_013317315.1	Agrobacterium vitis F2/5	isolate	99.81	2.05	0	5894965	5.78732e+06	61	410694	57.6	87.79	357-c2	357-I-19
357	Agrobacterium	GCA_003667945.1	Agrobacterium fabrum 12D13	isolate	100	0.07	0	5416317	5.41253e+06	5	2853758	59.2	88.06	357-c10	357-I-2
357	Agrobacterium	GCA_024706645.1	Agrobacterium fabrum 1D1416	isolate	100	0.35	0	5865716	5.84526e+06	6	2043296	59	87.53	357-c10	357-I-2
357	Agrobacterium	GCA_013317665.1	Agrobacterium fabrum N40/94	isolate	100	0	0	5521970	5521970	15	842518	59	88.02	357-c10	357-I-2
357	Agrobacterium	GCA_900100235.1	Agrobacterium fabrum PDC82	isolate	100	0.03	0	5582960	5.58129e+06	17	817799	59.1	88.54	357-c10	357-I-2
357	Agrobacterium	GCA_013318095.1	Agrobacterium fabrum Di1525a	isolate	99.86	0.14	0	5549240	5549240	23	817339	59	88.11	357-c10	357-I-2
357	Agrobacterium	GCA_900013525.1	Agrobacterium fabrum str. J-07	isolate	100	0	0	5636537	5636537	17	623567	59.1	88.11	357-c10	357-I-2
357	Agrobacterium	GCA_918698265.1	Agrobacterium fabrum Bi05	isolate	100	0	0	5161912	5161912	21	417533	59.2	88.44	357-c10	357-I-2
357	Agrobacterium	GCA_900104545.1	Agrobacterium fabrum NFIX02	isolate	100	0	0	5611129	5611129	36	379596	59.1	88.01	357-c10	357-I-2
357	Agrobacterium	GCA_013318355.1	Agrobacterium fabrum 2788	isolate	100	0	0	5815704	5815704	39	379077	58.9	88.05	357-c10	357-I-2
357	Agrobacterium	GCA_000730975.1	Agrobacterium tumefaciens LBA4404	isolate	99.86	0.14	0	5615031	5615031	39	378855	59	88.06	357-c10	357-I-2
357	Agrobacterium	GCA_013318415.1	Agrobacterium fabrum 1D132	isolate	100	0	0	5518710	5518710	45	311710	59	88.14	357-c10	357-I-2
357	Agrobacterium	GCA_000214615.2	Agrobacterium sp. ATCC 31749	isolate	99.9	0.03	0	5461917	5.46574e+06	95	122028	59	88.61	357-c10	357-I-2
357	Agrobacterium	GCA_014926405.2	Agrobacterium vitis K377	isolate	99.88	1.37	0	6401052	6.32203e+06	7	3787628	57.6	87.5	357-c2	357-I-20
357	Agrobacterium	GCA_009744025.1	Agrobacterium vitis CG967	isolate	99.95	2.07	0	6234920	6.11147e+06	57	444219	57.6	87.82	357-c2	357-I-20
357	Agrobacterium	GCA_009743925.1	Agrobacterium vitis CG1118	isolate	99.95	1.84	0	6081244	5.9743e+06	100	173748	57.7	87.67	357-c2	357-I-20
357	Agrobacterium	GCA_013427035.1	Agrobacterium vitis VAR03-1	isolate	99.95	1.18	0	5571018	5.50877e+06	4	3604775	57.6	88.03	357-c2	357-I-21
357	Agrobacterium	GCA_023701995.1	Agrobacterium vitis CG2	isolate	99.93	2.26	0	5444686	5.328e+06	43	599358	57.7	87.58	357-c2	357-I-21
357	Agrobacterium	GCA_009744195.1	Agrobacterium vitis CG415	isolate	99.95	2.26	0	5948523	5.8199e+06	53	479370	57.5	87.81	357-c2	357-I-21
357	Agrobacterium	GCA_021462725.1	Agrobacterium vitis IPV-BO 7105	isolate	99.95	2.07	0	5808657	5.69365e+06	91	461705	57.5	87.97	357-c2	357-I-21
357	Agrobacterium	GCA_009744095.1	Agrobacterium vitis CG988	isolate	99.93	1.81	0	6070662	5.96684e+06	70	333849	57.5	87.86	357-c2	357-I-21
357	Agrobacterium	GCA_009744125.1	Agrobacterium vitis CG475	isolate	99.93	1.77	0	5770461	5.674e+06	47	297439	57.5	87.97	357-c2	357-I-21
357	Agrobacterium	GCA_009744135.1	Agrobacterium vitis CG516	isolate	99.93	2.59	0	6067794	5.91864e+06	91	152615	57.6	87.91	357-c2	357-I-21
357	Agrobacterium	GCA_009744225.1	Agrobacterium vitis CG102	isolate	99.81	1.55	0	5676856	5.60069e+06	94	145041	57.5	87.66	357-c2	357-I-21
357	Agrobacterium	GCA_023702015.1	Agrobacterium vitis CG3	isolate	98.85	2.67	7.14	6076366	5.98539e+06	157	85673	57.7	87.68	357-c2	357-I-21
357	Agrobacterium	GCA_000016265.1	Agrobacterium radiobacter K84	isolate	99.94	0.34	0	7273300	7.25299e+06	5	4005130	59.9	88.34	357-c6	357-I-22
357	Agrobacterium	GCA_016864595.1	Agrobacterium rhizogenes LBA9402	isolate	98.81	0	0	6215524	6.29038e+06	3	3958212	60	88.13	357-c6	357-I-22
357	Agrobacterium	GCA_013321785.1	Agrobacterium rhizogenes CM65/95	isolate	99.94	0.34	0	6972410	6.95294e+06	21	1627496	59.9	88.45	357-c6	357-I-22
357	Agrobacterium	GCA_013321855.1	Agrobacterium rhizogenes C16/80	isolate	99.94	0.48	0	7319985	7.28937e+06	79	892609	59.9	88.33	357-c6	357-I-22
357	Agrobacterium	GCA_013321805.1	Agrobacterium rhizogenes CG101/95	isolate	99.94	0	0	6539052	6.54298e+06	28	737199	60.1	88.55	357-c6	357-I-22
357	Agrobacterium	GCA_013321005.1	Agrobacterium rhizogenes U167/95	isolate	99.94	0.11	0	6570517	6.56723e+06	28	721949	60.1	88.46	357-c6	357-I-22
357	Agrobacterium	GCA_013322155.1	Agrobacterium rhizogenes A 6.4	isolate	99.94	0.6	0	7288582	7.24944e+06	55	714224	59.8	88.17	357-c6	357-I-22
357	Agrobacterium	GCA_013321665.1	Agrobacterium rhizogenes D100/85	isolate	99.94	0	0	6495694	6.49959e+06	38	660511	60.2	88.78	357-c6	357-I-22
357	Agrobacterium	GCA_013321505.1	Agrobacterium rhizogenes RO 11.4	isolate	99.94	0.81	28.57	7564431	7.50812e+06	35	594124	59.7	88.13	357-c6	357-I-22
357	Agrobacterium	GCA_013321865.1	Agrobacterium rhizogenes B147/94	isolate	99.94	0.14	0	6678249	6.67291e+06	19	570033	60	88.4	357-c6	357-I-22
357	Agrobacterium	GCA_013321355.1	Agrobacterium rhizogenes K95/95	isolate	99.94	0.06	0	6990451	6.99045e+06	48	567994	59.9	88.32	357-c6	357-I-22
357	Agrobacterium	GCA_013321635.1	Agrobacterium rhizogenes Di1411	isolate	99.94	0.15	0	7244141	7.23763e+06	54	567018	59.8	88.01	357-c6	357-I-22
357	Agrobacterium	GCA_013321185.1	Agrobacterium rhizogenes R 10.1	isolate	99.94	0.83	25	7331371	7.27535e+06	67	565718	59.8	88.01	357-c6	357-I-22
357	Agrobacterium	GCA_013321615.1	Agrobacterium rhizogenes D2/76	isolate	99.94	0	0	6825541	6.82964e+06	37	558187	60.1	88.21	357-c6	357-I-22
357	Agrobacterium	GCA_013322175.1	Agrobacterium rhizogenes A 13.1	isolate	99.94	0.13	0	7269989	7.2649e+06	38	557964	59.8	88.17	357-c6	357-I-22
357	Agrobacterium	GCA_013321835.1	Agrobacterium rhizogenes CA84/95	isolate	99.94	0.17	0	6959375	6.95173e+06	53	556562	59.9	88.29	357-c6	357-I-22
357	Agrobacterium	GCA_013321365.1	Agrobacterium rhizogenes L20/94	isolate	99.94	0.34	0	7110010	7.09016e+06	46	554720	59.9	88.48	357-c6	357-I-22
357	Agrobacterium	GCA_013321145.1	Agrobacterium rhizogenes RO 2.2	isolate	99.94	0	0	7016756	7.02097e+06	34	552337	59.9	88.49	357-c6	357-I-22
357	Agrobacterium	GCA_013321455.1	Agrobacterium rhizogenes I2/75	isolate	99.94	0.28	0	6854446	6.8394e+06	51	534640	60.1	88.36	357-c6	357-I-22
357	Agrobacterium	GCA_013321555.1	Agrobacterium rhizogenes P23/94	isolate	99.94	0.06	0	6825589	6825589	39	529371	60	88.41	357-c6	357-I-22
357	Agrobacterium	GCA_013321315.1	Agrobacterium rhizogenes M2/73	isolate	99.94	0.13	0	6929369	6.92452e+06	47	527172	59.9	88.23	357-c6	357-I-22
357	Agrobacterium	GCA_007002785.1	Agrobacterium rhizogenes A 1.2.5	isolate	99.94	1.4	18.18	7232935	7.1373e+06	96	525203	59.8	88.3	357-c6	357-I-22
357	Agrobacterium	GCA_013321075.1	Agrobacterium rhizogenes T5/73	isolate	99.94	0.06	0	7038570	7038570	43	524630	59.9	88.54	357-c6	357-I-22
357	Agrobacterium	GCA_006802085.1	Agrobacterium rhizogenes ATCC 15834	isolate	99.94	0.14	0	7051686	7.04605e+06	55	524562	60	88.43	357-c6	357-I-22
357	Agrobacterium	GCA_001692285.1	Agrobacterium sp. 13-626	isolate	99.94	0.56	0	6960793	6.92616e+06	58	520808	60	88.45	357-c6	357-I-22
357	Agrobacterium	GCA_013322015.1	Agrobacterium rhizogenes AP82/95	isolate	99.94	0.82	0	7108817	7.0552e+06	52	513498	59.9	87.94	357-c6	357-I-22
357	Agrobacterium	GCA_013321175.1	Agrobacterium rhizogenes PVM 10.5	isolate	99.94	0.06	0	7205885	7.20589e+06	51	509081	59.9	88.21	357-c6	357-I-22
357	Agrobacterium	GCA_013321775.1	Agrobacterium rhizogenes CM79/95	isolate	99.94	0.27	0	7353169	7.33776e+06	61	509081	59.8	88.07	357-c6	357-I-22
357	Agrobacterium	GCA_013321375.1	Agrobacterium rhizogenes K27	isolate	99.94	0.34	0	6870863	6.85168e+06	37	503111	60	88.46	357-c6	357-I-22
357	Agrobacterium	GCA_013321975.1	Agrobacterium rhizogenes AQ11/95	isolate	99.94	0	0	7212301	7.21663e+06	71	482992	59.8	88.19	357-c6	357-I-22
357	Agrobacterium	GCA_013321305.1	Agrobacterium rhizogenes L29/94	isolate	99.94	0.34	0	6881387	6.86217e+06	51	478675	60	88.47	357-c6	357-I-22
357	Agrobacterium	GCA_001692155.1	Agrobacterium sp. B131/95	isolate	99.94	0.06	0	7301565	7.30156e+06	70	477595	59.8	88.14	357-c6	357-I-22
357	Agrobacterium	GCA_013321215.1	Agrobacterium rhizogenes R 1.1	isolate	99.94	0.66	40	7686340	7.6405e+06	52	475768	59.8	88.07	357-c6	357-I-22
357	Agrobacterium	GCA_013321035.1	Agrobacterium rhizogenes W 1.4	isolate	99.94	0.41	0	7099566	7.0748e+06	35	475217	59.9	88.39	357-c6	357-I-22
357	Agrobacterium	GCA_013321105.1	Agrobacterium rhizogenes S32/96	isolate	99.94	0.34	0	7394639	7.37399e+06	77	467121	59.8	88.16	357-c6	357-I-22
357	Agrobacterium	GCA_013321415.1	Agrobacterium rhizogenes J5a/93	isolate	99.94	0.55	0	7192413	7.15734e+06	58	466743	59.9	88.21	357-c6	357-I-22
357	Agrobacterium	GCA_008682375.1	Agrobacterium sp. ICMP 7243	isolate	99.94	0.06	0	6612994	6612994	45	462096	60.1	88.36	357-c6	357-I-22
357	Agrobacterium	GCA_013321135.1	Agrobacterium rhizogenes RO 10.5	isolate	99.94	0.34	0	7243232	7.22301e+06	60	435338	59.9	88.2	357-c6	357-I-22
357	Agrobacterium	GCA_007002985.1	Agrobacterium rhizogenes LMG150	isolate	99.94	0.48	0	7054120	7.02462e+06	72	423091	59.9	88.38	357-c6	357-I-22
357	Agrobacterium	GCA_013321495.1	Agrobacterium rhizogenes H16/79	isolate	99.94	0.34	0	6852917	6.83378e+06	46	412623	60	88.41	357-c6	357-I-22
357	Agrobacterium	GCA_023006555.1	Agrobacterium sp. BETTINA12B	isolate	99.94	0.15	0	6855649	6.84948e+06	173	101491	60	88.23	357-c6	357-I-22
357	Agrobacterium	GCA_017897985.1	Agrobacterium tumefaciens BIM B-441	isolate	99.98	0.03	0	5529348	5.5288e+06	3	2773415	58.5	87.88	357-c9	357-I-23
357	Agrobacterium	GCA_017584185.1	Agrobacterium tumefaciens Q15/94	isolate	99.98	0.83	0	6305579	6.25491e+06	7	2146132	58.2	88.05	357-c9	357-I-23
357	Agrobacterium	GCA_000442985.1	Agrobacterium fabacearum P4	isolate	99.98	0.28	0	5570940	5.55649e+06	9	1384510	58.5	87.94	357-c9	357-I-23
357	Agrobacterium	GCA_000439225.1	Agrobacterium tumefaciens WRT31	isolate	99.98	0.4	0	5878747	5.85649e+06	10	1115992	58.4	87.97	357-c9	357-I-23
357	Agrobacterium	GCA_013317755.1	Agrobacterium tumefaciens M56 /79	isolate	99.98	0.06	0	5730261	5.72797e+06	27	822341	58.5	88.23	357-c9	357-I-23
357	Agrobacterium	GCA_013318315.1	Agrobacterium tumefaciens A51	isolate	99.98	0.13	0	5843812	5.83739e+06	38	813744	58.4	88.21	357-c9	357-I-23
357	Agrobacterium	GCA_013318335.1	Agrobacterium tumefaciens A47a	isolate	99.98	0.45	0	5711179	5.68673e+06	44	775702	58.4	88.17	357-c9	357-I-23
357	Agrobacterium	GCA_013318055.1	Agrobacterium tumefaciens FPH-AT4	isolate	99.98	0.17	0	5868267	5.85948e+06	36	774659	58.4	87.89	357-c9	357-I-23
357	Agrobacterium	GCA_007002775.1	Agrobacterium rhizogenes B 4.1	isolate	99.98	0.17	0	5405518	5.39742e+06	25	774212	58.6	88.49	357-c9	357-I-23
357	Agrobacterium	GCA_013317525.1	Agrobacterium tumefaciens Y2/73	isolate	99.98	0.31	0	6071360	6.0538e+06	49	774057	58.4	88.3	357-c9	357-I-23
357	Agrobacterium	GCA_013317955.1	Agrobacterium tumefaciens IL30	isolate	99.98	0.79	0	6191257	6.14395e+06	46	632709	58.5	88.32	357-c9	357-I-23
357	Agrobacterium	GCA_013317895.1	Agrobacterium tumefaciens J3/75	isolate	99.97	0	0	5626859	5.62855e+06	45	586401	58.5	88.03	357-c9	357-I-23
357	Agrobacterium	GCA_013337085.1	Agrobacterium tumefaciens W9/94	isolate	99.98	0.42	0	6033438	6.0094e+06	38	585422	58.6	87.88	357-c9	357-I-23
357	Agrobacterium	GCA_013317845.1	Agrobacterium tumefaciens K196/80	isolate	99.98	1.47	0	5871969	5.78804e+06	32	584783	58.4	88.28	357-c9	357-I-23
357	Agrobacterium	GCA_013317575.1	Agrobacterium tumefaciens P22/94	isolate	99.95	0.04	0	5807352	5.80793e+06	28	584456	58.4	88.27	357-c9	357-I-23
357	Agrobacterium	GCA_004012045.1	Agrobacterium sp. RS6	isolate	99.98	0	0	5475068	5.47616e+06	52	584004	58.7	88.26	357-c9	357-I-23
357	Agrobacterium	GCA_001692195.1	Agrobacterium tumefaciens N2/73	isolate	99.98	0.31	0	5768133	5.75145e+06	32	583418	58.4	88.28	357-c9	357-I-23
357	Agrobacterium	GCA_013320455.1	Agrobacterium tumefaciens 17-1347a	isolate	99.98	0.2	0	6257625	6.24638e+06	47	536454	58.3	88.29	357-c9	357-I-23
357	Agrobacterium	GCA_013317625.1	Agrobacterium tumefaciens O16/94	isolate	99.98	0.91	0	5929825	5.87752e+06	34	528346	58.5	88.45	357-c9	357-I-23
357	Agrobacterium	GCA_017741765.1	Agrobacterium sp. S2/73	isolate	99.98	0.64	0	6230702	6.19231e+06	64	526234	58.4	88.23	357-c9	357-I-23
357	Agrobacterium	GCA_013318125.1	Agrobacterium tumefaciens CG920	isolate	99.98	0.63	0	5974956	5.93873e+06	47	526223	58.3	88.15	357-c9	357-I-23
357	Agrobacterium	GCA_000236125.2	Agrobacterium tumefaciens 5A	isolate	99.95	1.57	0	5743108	5.65712e+06	50	507377	58.6	88.53	357-c9	357-I-23
357	Agrobacterium	GCA_013317865.1	Agrobacterium tumefaciens K224	isolate	99.98	1.05	0	5843377	5.7838e+06	28	455176	58.4	88.32	357-c9	357-I-23
357	Agrobacterium	GCA_900014385.1	Agrobacterium fabacearum S56	isolate	99.24	0.31	0	5979065	6.00609e+06	27	447313	58.4	87.72	357-c9	357-I-23
357	Agrobacterium	GCA_900039255.1	Agrobacterium fabacearum CFBP 5771	isolate	99.98	0.17	0	5651171	5.64271e+06	20	432587	58.5	88.05	357-c9	357-I-23
357	Agrobacterium	GCA_013318155.1	Agrobacterium tumefaciens CG53/95	isolate	99.98	0.34	0	5769361	5.75096e+06	34	429577	58.5	88.16	357-c9	357-I-23
357	Agrobacterium	GCA_013318015.1	Agrobacterium tumefaciens G3/79	isolate	99.98	1.19	0	5951008	5.88219e+06	47	415674	58.4	88.14	357-c9	357-I-23
357	Agrobacterium	GCA_000381165.1	Agrobacterium sp. 10MFCol1.1	isolate	100	0.02	0	5439200	5.43811e+06	29	411302	58.6	88.61	357-c9	357-I-23
357	Agrobacterium	GCA_013320345.1	Agrobacterium tumefaciens 17-1474-1d	isolate	99.98	0.28	0	6003926	5.98836e+06	32	386449	58.4	88.38	357-c9	357-I-23
357	Agrobacterium	GCA_013317815.1	Agrobacterium tumefaciens LMG 232	isolate	99.98	0.31	0	5506156	5.49023e+06	34	379901	58.6	88.35	357-c9	357-I-23
357	Agrobacterium	GCA_013318065.1	Agrobacterium tumefaciens G 8.3	isolate	99.98	1.86	0	6485591	6.36841e+06	51	351740	58.6	88.21	357-c9	357-I-23
357	Agrobacterium	GCA_013319035.1	Agrobacterium tumefaciens 17-1850B-1a	isolate	99.98	0.68	0	5723933	5.6864e+06	31	343686	58.5	88.36	357-c9	357-I-23
357	Agrobacterium	GCA_008501925.1	Agrobacterium tumefaciens SBV_38	isolate	99.98	0.45	0	5341915	5.31904e+06	42	339921	58.6	88.36	357-c9	357-I-23
357	Agrobacterium	GCA_001692275.1	Agrobacterium sp. 13-2099-1-2	isolate	99.98	0.06	0	5655819	5.65356e+06	52	305993	58.5	88.15	357-c9	357-I-23
357	Agrobacterium	GCA_001975795.1	Agrobacterium tumefaciens ATCC 31700	isolate	99.98	0.62	0	5939274	5.90385e+06	119	254839	58.4	88.36	357-c9	357-I-23
357	Agrobacterium	GCA_009649785.1	Agrobacterium fabacearum CNPSo 675	isolate	99.98	0.28	0	5672268	5.65756e+06	63	183415	58.5	88.35	357-c9	357-I-23
357	Agrobacterium	GCA_005221325.1	Agrobacterium tumefaciens CFBP5499	isolate	100	0.52	33.33	6138594	6.10684e+06	6	2301325	59	87.93	357-c10	357-I-3
357	Agrobacterium	GCA_013317765.1	Agrobacterium tumefaciens LMG 292	isolate	100	0.12	0	5326133	5.31975e+06	57	292781	59.4	88.49	357-c10	357-I-3
357	Agrobacterium	GCA_005221385.1	Agrobacterium tumefaciens CFBP6623	isolate	100	0.87	0	5515917	5.46834e+06	4	3053646	59.2	88.11	357-c11	357-I-4
357	Agrobacterium	GCA_020218035.1	Agrobacterium tomkonis CIP 111-78	isolate	100	1.83	0	5485213	5.38664e+06	44	378069	59.1	88.3	357-c11	357-I-4
357	Agrobacterium	GCA_001005815.2	Agrobacterium sp. LC34	isolate	99.15	1.59	15	5303297	5.26434e+06	36	377718	59.4	88.35	357-c11	357-I-4
357	Agrobacterium	GCA_001263295.1	Agrobacterium sp. SUL3	isolate	100	1.62	0	6013863	5.91799e+06	72	358737	59.2	88.11	357-c11	357-I-4
357	Agrobacterium	GCA_020215515.1	Agrobacterium tomkonis IIF1SW-B4	isolate	100	1.49	0	6281050	6.18884e+06	90	354854	59.2	88.04	357-c11	357-I-4
357	Agrobacterium	GCA_020218025.1	Agrobacterium tomkonis RTP8	isolate	100	0.59	0	5448346	5.41639e+06	55	320860	59.2	88.4	357-c11	357-I-4
357	Agrobacterium	GCA_013337285.1	Agrobacterium tumefaciens UMA610	isolate	99.86	0.61	0	5007982	4.98455e+06	19	598015	59.2	88.8	357-c11	357-I-5
357	Agrobacterium	GCA_009498615.1	Agrobacterium sp. ICMP 6402	isolate	100	1.71	0	5615108	5.5207e+06	48	387929	59.1	88.69	357-c11	357-I-5
357	Agrobacterium	GCA_017313405.1	Agrobacterium sp. Rnr	isolate	100	1.46	0	6081496	5.99398e+06	35	308391	58.9	88.33	357-c11	357-I-5
357	Agrobacterium	GCA_005221465.1	Agrobacterium tumefaciens CFBP6625	isolate	99.72	1.63	0	5839776	5.76199e+06	6	3053995	59.1	87.69	357-c12	357-I-6
357	Agrobacterium	GCA_000219665.2	Agrobacterium tumefaciens F2	isolate	99.1	0.66	16.67	5465705	5.47885e+06	8	1415474	59.5	87.89	357-c12	357-I-6
357	Agrobacterium	GCA_900012595.1	Agrobacterium genomosp. 5 str. CFBP 6626	isolate	99.72	0.97	0	5467930	5.43046e+06	38	293196	59.4	87.66	357-c12	357-I-6
357	Agrobacterium	GCA_014198255.1	Agrobacterium tumefaciens SEMIA 4026	isolate	99.98	0	0	5436171	5.43726e+06	14	1171461	59.9	88.55	357-c13	357-I-7
357	Agrobacterium	GCA_004005385.1	Agrobacterium sp. CNPSo 2736	isolate	100	0.17	0	5567602	5.55815e+06	50	312505	59.9	88.17	357-c13	357-I-7
357	Agrobacterium	GCA_013319015.1	Agrobacterium tumefaciens 17-1850B-1b	isolate	100	0.56	33.33	5408890	5.37877e+06	64	167885	59.9	88.39	357-c13	357-I-7
357	Agrobacterium	GCA_002008205.1	Agrobacterium sp. YIC 4121	isolate	100	0.14	0	5017739	5.01072e+06	27	379146	59.8	88.42	357-c13	357-I-8
357	Agrobacterium	GCA_013320675.1	Agrobacterium tumefaciens 14-818c	isolate	100	0.14	0	5525643	5.51792e+06	36	334766	59.6	87.95	357-c13	357-I-8
357	Agrobacterium	GCA_001692405.1	Agrobacterium tumefaciens 15-172	isolate	100	0.28	0	5448190	5.43298e+06	59	324414	59.5	87.98	357-c13	357-I-8
357	Agrobacterium	GCA_013317995.1	Agrobacterium tumefaciens GC1A3	isolate	100	0.31	0	5678698	5.66115e+06	73	269011	59.6	88.01	357-c13	357-I-8
357	Agrobacterium	GCA_013320635.1	Agrobacterium tumefaciens 16-280-1b	isolate	100	0.14	0	5267731	5.26037e+06	37	245195	59.6	88.07	357-c13	357-I-8
357	Agrobacterium	GCA_900013505.1	Agrobacterium deltaense RV3	isolate	99.72	0.14	0	5283961	5.29137e+06	46	236353	59.7	87.65	357-c13	357-I-8
357	Agrobacterium	GCA_013318375.1	Agrobacterium tumefaciens 1D1609	isolate	100	0.42	0	5903773	5.87908e+06	107	214934	59.5	87.83	357-c13	357-I-8
357	Agrobacterium	GCA_007002845.1	Agrobacterium tumefaciens MAFF301724	isolate	100	1.84	0	5345497	5.24892e+06	77	203636	59.6	87.82	357-c13	357-I-8
357	Agrobacterium	GCA_013320735.1	Agrobacterium tumefaciens 06-777-2L	isolate	100	0.28	0	5430469	5.41531e+06	67	200996	59.6	88.12	357-c13	357-I-8
357	Agrobacterium	GCA_019511265.1	Agrobacterium deltaense HU53	isolate	100	0.73	0	5340805	5.3021e+06	82	186274	59.8	88.31	357-c13	357-I-8
357	Agrobacterium	GCA_003931535.1	Agrobacterium deltaense CNPSo 3391	isolate	100	0.28	50	4926588	4.91283e+06	50	177127	59.9	88.45	357-c13	357-I-8
357	Agrobacterium	GCA_013318555.1	Agrobacterium tumefaciens 17-713-1if	isolate	100	0.14	0	5636829	5.62895e+06	98	123291	59.6	87.68	357-c13	357-I-8
357	Agrobacterium	GCA_014489975.1	Agrobacterium tumefaciens BIM B-1315G	isolate	100	0.03	0	5109662	5.10813e+06	2	2922353	59.5	88.47	357-c13	357-I-9
357	Agrobacterium	GCA_022760295.1	Agrobacterium tumefaciens LN-1	isolate	100	0.99	0	5586294	5.53153e+06	4	2908638	59.4	87.92	357-c13	357-I-9
357	Agrobacterium	GCA_008370655.1	Agrobacterium tumefaciens 1D1526	isolate	100	0	0	5162116	5162116	3	2881823	59.6	88.29	357-c13	357-I-9
357	Agrobacterium	GCA_003666445.1	Agrobacterium tumefaciens 1D1460	isolate	100	0.14	0	5683743	5.6758e+06	4	2867449	59.3	87.57	357-c13	357-I-9
357	Agrobacterium	GCA_004023565.1	Agrobacterium tumefaciens 183	isolate	100	2.18	50	5520201	5.40243e+06	5	2828867	59.4	88.39	357-c13	357-I-9
357	Agrobacterium	GCA_017877285.1	Agrobacterium tumefaciens DS2078	isolate	100	0	0	5440862	5440862	27	931394	59.4	88.01	357-c13	357-I-9
357	Agrobacterium	GCA_014198165.1	Agrobacterium tumefaciens SEMIA 440	isolate	100	0.28	0	5345850	5.33092e+06	18	873366	59.4	87.88	357-c13	357-I-9
357	Agrobacterium	GCA_019969915.1	Agrobacterium tumefaciens GVS01A	isolate	100	0.12	0	5286942	5.28061e+06	54	860863	59.4	88.57	357-c13	357-I-9
357	Agrobacterium	GCA_019969875.1	Agrobacterium tumefaciens EVA06B	isolate	100	0.85	0	5297385	5.25274e+06	23	840543	59.5	88.56	357-c13	357-I-9
357	Agrobacterium	GCA_014197895.1	Agrobacterium tumefaciens SEMIA 410	isolate	100	0	0	4909118	4909118	14	837618	59.7	88.75	357-c13	357-I-9
357	Agrobacterium	GCA_013317615.1	Agrobacterium tumefaciens O54/95	isolate	100	0.02	0	5394955	5.39388e+06	23	793210	59.5	88.45	357-c13	357-I-9
357	Agrobacterium	GCA_017877235.1	Agrobacterium tumefaciens DS1388	isolate	100	0	0	5647013	5647013	29	734237	59.2	87.83	357-c13	357-I-9
357	Agrobacterium	GCA_013317535.1	Agrobacterium tumefaciens W10/94	isolate	100	0	0	5694857	5694857	23	731177	59.4	88.49	357-c13	357-I-9
357	Agrobacterium	GCA_017877245.1	Agrobacterium tumefaciens DS2151	isolate	100	0	0	5597706	5597706	32	649808	59.3	88.11	357-c13	357-I-9
357	Agrobacterium	GCA_013317925.1	Agrobacterium tumefaciens IL15	isolate	100	0.56	0	5579975	5.5489e+06	18	628139	59.5	88.46	357-c13	357-I-9
357	Agrobacterium	GCA_017877215.1	Agrobacterium tumefaciens DS1370	isolate	100	0	0	5554489	5554489	29	597268	59.4	88.29	357-c13	357-I-9
357	Agrobacterium	GCA_003350285.1	Agrobacterium tumefaciens HAMBI_105	isolate	100	0	0	5387408	5387408	35	490894	59.4	88.36	357-c13	357-I-9
357	Agrobacterium	GCA_011684005.1	Agrobacterium sp. NCIB 9042	isolate	100	1.27	0	5570386	5.50053e+06	175	480729	59.1	87.74	357-c13	357-I-9
357	Agrobacterium	GCA_013358225.1	Agrobacterium tumefaciens CHLDO	isolate	100	2.38	0	5407132	5.28143e+06	1099	477402	57.9	84.71	357-c13	357-I-9
357	Agrobacterium	GCA_017877085.1	Agrobacterium tumefaciens DS1979	isolate	100	0	0	5595692	5595692	34	470956	59.4	88.33	357-c13	357-I-9
357	Agrobacterium	GCA_002179795.1	Agrobacterium tumefaciens LMG 215	isolate	100	0	0	5387481	5387481	33	452947	59.5	88.22	357-c13	357-I-9
357	Agrobacterium	GCA_900012605.1	Agrobacterium tumefaciens str. CFBP 5621	isolate	99.58	0	0	5383738	5.40645e+06	19	423639	59.4	87.7	357-c13	357-I-9
357	Agrobacterium	GCA_009498585.1	Agrobacterium tumefaciens ICMP 6475	isolate	100	0.28	0	5404944	5.38985e+06	41	395308	59.6	88.81	357-c13	357-I-9
357	Agrobacterium	GCA_004342365.1	Agrobacterium tumefaciens G9TT5 10_2	isolate	100	0	0	5480133	5480133	32	387707	59.3	87.86	357-c13	357-I-9
357	Agrobacterium	GCA_019969865.1	Agrobacterium tumefaciens GVS04A	isolate	100	0.57	0	5683555	5.65134e+06	68	381092	59.3	87.97	357-c13	357-I-9
357	Agrobacterium	GCA_000233975.2	Agrobacterium tumefaciens CCNWGS0286	isolate	100	0.29	33.33	5214870	5.19979e+06	49	345171	59.5	88.53	357-c13	357-I-9
357	Agrobacterium	GCA_003031125.1	Agrobacterium sp. LAD9	isolate	100	0.31	0	5922139	5.90384e+06	49	320824	59.1	88.16	357-c13	357-I-9
357	Agrobacterium	GCA_001692245.1	Agrobacterium tumefaciens B140/95	isolate	100	0.4	0	5717463	5.69468e+06	53	261962	59.2	88.09	357-c13	357-I-9
357	Agrobacterium	GCA_900011755.1	Agrobacterium tumefaciens str. Kerr 14	isolate	99.86	0.35	0	5930410	5.91798e+06	46	206221	59.4	87.32	357-c13	357-I-9
357	Agrobacterium	GCA_013320685.1	Agrobacterium tumefaciens 16-1607-1A	isolate	100	0.61	33.33	5430135	5.39721e+06	95	115585	59.5	88.52	357-c13	357-I-9
357	Agrobacterium	GCA_002335295.1	Agrobacterium tumefaciens UBA2006	MAG	93.27	1.71	10.53	5510313	5.80155e+06	576	23925	59.2	86.52	357-c11	357-M-1
357	Agrobacterium	GCA_021107245.1	Agrobacterium sp. SMBSF59	MAG	96.74	2.77	52.38	5525848	5.55306e+06	380	21653	59.3	88	357-c11	357-M-1
357	Agrobacterium	GCA_018056125.1	Agrobacterium sp. Gw_UH_bin_74	MAG	51.72	2.59	50	3569486	6.57243e+06	716	5306	59.5	88.59	357-c11	357-M-1
357	Agrobacterium	GCA_002454155.1	Agrobacterium tumefaciens UBA6725	MAG	89.6	0.85	0	4707293	5.2043e+06	204	56882	59.8	87.87	357-c12	357-M-2
357	Agrobacterium	GCA_003509855.1	Agrobacterium sp. UBA8961	MAG	74.18	1.96	23.53	4419748	5.80476e+06	1097	7355	59.7	84.37	357-c12	357-M-2
357	Agrobacterium	GCA_003517425.1	Agrobacterium sp. UBA9352	MAG	69.87	1.83	42.86	3574750	4.9857e+06	857	5096	59.7	86.96	357-c12	357-M-2
357	Agrobacterium	GCA_913774335.1	Agrobacterium sp. SP51_3_metabat2_genome_mining.8	MAG	98.99	0.52	33.33	4616014	4.63874e+06	21	343786	59.1	88.54	357-c14	357-M-3
357	Agrobacterium	GCA_002454325.1	Agrobacterium tumefaciens UBA6714	MAG	96.6	0.14	0	4717546	4.87652e+06	312	56971	59.1	86.85	357-c14	357-M-3
357	Agrobacterium	GCA_002432475.1	Agrobacterium tumefaciens UBA5877	MAG	87.55	0.4	0	4740109	5.38955e+06	200	50541	59	87.51	357-c14	357-M-3
357	Agrobacterium	GCA_002339905.1	Agrobacterium tumefaciens UBA2572	MAG	99.15	0.28	0	5313739	5.3442e+06	32	400541	59.3	88.1	357-c15	357-M-4
357	Agrobacterium	GCA_003485305.1	Agrobacterium sp. UBA11112	MAG	82.31	2.95	23.81	4874709	5.71746e+06	1113	6316	59.3	85.27	357-c15	357-M-4
357	Agrobacterium	GCA_913777615.1	Agrobacterium sp. S2C17652_SP166	MAG	98.14	0.4	0	4550930	4.61836e+06	22	360826	57.5	88.24	357-c22	357-M-5
357	Agrobacterium	GCA_913777885.1	Agrobacterium sp. SP301_2_metabat2_genome_mining.7	MAG	98.74	0.87	0	4694237	4.71262e+06	28	357857	57.5	88.23	357-c22	357-M-5
357	Agrobacterium	GCA_913774535.1	Agrobacterium sp. S2C7865_SP61	MAG	97.42	0.3	50	4337499	4.4387e+06	70	90616	57.7	88.44	357-c22	357-M-5
357	Agrobacterium	GCA_913774075.1	Agrobacterium sp. S2C4820_SP77	MAG	97.29	0.52	0	4294863	4.39103e+06	85	72122	57.5	88.16	357-c22	357-M-5
357	Agrobacterium	GCA_913775015.1	Agrobacterium sp. S1C108396_SP36	MAG	98.04	1.55	20	4686410	4.7057e+06	110	61785	57.5	88.12	357-c22	357-M-5
357	Agrobacterium	GCA_913776705.1	Agrobacterium sp. SP282_3_metabat2_genome_mining.31_sub	MAG	93.15	0.84	33.33	4182730	4.45019e+06	196	34150	57.5	88.21	357-c22	357-M-5
357	Agrobacterium	GCA_913775055.1	Agrobacterium sp. S1C92728_SP213	MAG	92.74	0.8	33.33	4579336	4.89559e+06	216	32461	57.4	88.15	357-c22	357-M-5
357	Agrobacterium	GCA_913775465.1	Agrobacterium sp. SP123_3_metabat2_genome_mining.23	MAG	90.2	1.67	63.64	3862257	4.20405e+06	336	16925	57.6	88.62	357-c22	357-M-5
357	Agrobacterium	GCA_913778305.1	Agrobacterium sp. SP139_1_metabat2_genome_mining.21	MAG	76.07	1.31	55.56	3186222	4.11763e+06	367	10724	57.5	88.67	357-c22	357-M-5
357	Agrobacterium	GCA_913777305.1	Agrobacterium sp. SP350_3_metabat2_genome_mining.18_sub	MAG	76.63	2.11	75	3663542	4.65271e+06	440	10558	57.4	88.2	357-c22	357-M-5
357	Agrobacterium	GCA_913775385.1	Agrobacterium sp. SP133_3_metabat2_genome_mining.7_sub	MAG	81.64	1.92	100	3298849	3.94788e+06	434	10096	57.6	88.81	357-c22	357-M-5
357	Agrobacterium	GCA_913777485.1	Agrobacterium sp. SP210_2_metabat2_genome_mining.13	MAG	71.18	1.59	69.23	3209851	4.41095e+06	400	9890	57.4	88.79	357-c22	357-M-5
357	Agrobacterium	GCA_913774095.1	Agrobacterium sp. maxbin_SP106_1.016_cleaned	MAG	83.23	6.03	51.06	5347536	5.99097e+06	1120	9196	57.2	86.23	357-c22	357-M-5
357	Agrobacterium	GCA_913778615.1	Agrobacterium sp. SP80_3_metabat2_genome_mining.16_sub	MAG	76.85	0.78	50	3076621	3.96319e+06	415	8845	57.6	89.01	357-c22	357-M-5
357	Agrobacterium	GCA_913775815.1	Agrobacterium sp. SP128_1_metabat2_genome_mining.6	MAG	81.09	2.97	48	3949681	4.69865e+06	581	8196	57.5	88.18	357-c22	357-M-5
357	Agrobacterium	GCA_913775415.1	Agrobacterium sp. SP310_2_metabat2_genome_mining.9	MAG	83.04	3.13	50	3674695	4.26447e+06	552	7871	57.5	88.15	357-c22	357-M-5
357	Agrobacterium	GCA_913777785.1	Agrobacterium sp. SP167_3_metabat2_genome_mining.6	MAG	63.79	0	0	2793305	4.37891e+06	558	5366	57.6	88.59	357-c22	357-M-5
357	Agrobacterium	GCA_913777645.1	Agrobacterium sp. maxbin_SP149_3.011_sub_cleaned	MAG	95.31	8.29	39.74	5108796	4.93127e+06	1504	5302	57.7	87.25	357-c22	357-M-5
357	Agrobacterium	GCA_913774465.1	Agrobacterium sp. maxbin_SP149_1.012_cleaned	MAG	90.82	8.57	55.84	5059813	5.09087e+06	1422	5278	57.4	86.99	357-c22	357-M-5
357	Agrobacterium	GCA_913777215.1	Agrobacterium sp. SP112_2_metabat2_genome_mining.16	MAG	53.76	0	0	2108965	3.92293e+06	429	5068	57.5	88.68	357-c22	357-M-5
357	Agrobacterium	GCA_913774395.1	Agrobacterium sp. maxbin_SP92_3.016_sub	MAG	56.32	4.6	33.33	4213546	6.91652e+06	2033	2219	57.4	85.53	357-c22	357-M-5
357	Agrobacterium	GCA_913777705.1	Agrobacterium sp. maxbin_SP71_1.009_cleaned	MAG	52.77	6.03	13.79	5057570	8.60131e+06	2513	2060	57.6	85.83	357-c22	357-M-5
357	Agrobacterium	GCA_913777405.1	Agrobacterium sp. maxbin_SP71_3.011_cleaned	MAG	57.68	6.47	13.04	4268882	6.65453e+06	2253	1916	57.1	86.36	357-c22	357-M-5
357	Agrobacterium	GCA_017584205.1	Agrobacterium rhizogenes CA75/95	isolate	99.94	0.17	0	7008225	7.00052e+06	3	4026039	59.9	88.18	357-c6		GCA_013321835
357	Agrobacterium	GCA_018138105.1	Agrobacterium rhizogenes A4	isolate	99.94	0.14	0	7111375	7.10569e+06	4	4013078	60	88.41	357-c6		GCA_006802085
357	Agrobacterium	GCA_021559735.1	Agrobacterium vitis CG412	isolate	99.95	1.55	0	5307869	5.22943e+06	3	3898818	57.6	87.48	357-c2		GCA_009744225
357	Agrobacterium	GCA_013114765.1	Agrobacterium vitis K306	isolate	99.93	1.55	0	5788705	5.70428e+06	4	3804261	57.5	87.62	357-c2		GCA_009744225
357	Agrobacterium	GCA_021559775.1	Agrobacterium vitis CG78	isolate	99.72	1.46	0	6019528	5.94933e+06	5	3746962	57.6	87.5	357-c2		GCA_009743935
357	Agrobacterium	GCA_021559755.1	Agrobacterium vitis CG678	isolate	99.72	1.46	0	6018467	5.94828e+06	5	3745902	57.6	87.49	357-c2		GCA_009743935
357	Agrobacterium	GCA_000016285.1	Agrobacterium vitis S4	isolate	99.67	1.44	14.29	6320946	6.25155e+06	7	3726375	57.5	87.23	357-c2		GCA_001860135
357	Agrobacterium	GCA_021559795.1	Agrobacterium vitis F2/5	isolate	99.81	2.05	0	5955786	5.84703e+06	8	3663850	57.6	87.69	357-c2		GCA_013317315
357	Agrobacterium	GCA_019797885.1	Agrobacterium vitis F2/5	isolate	99.81	2.05	0	5939630	5.83117e+06	7	3663811	57.6	87.65	357-c2		GCA_013317315
357	Agrobacterium	GCA_002943835.1	Agrobacterium tumefaciens 1D1609	isolate	100	0.56	20	5985137	5.95181e+06	5	3058772	59.5	87.67	357-c13		GCA_013318375
357	Agrobacterium	GCA_002916755.1	Agrobacterium fabrum ATCC 31749	isolate	97.94	0.03	0	5566198	5.68153e+06	4	3053148	59	87.1	357-c10		GCA_000214615
357	Agrobacterium	GCA_013365515.1	Agrobacterium sp. CGMCC 11546	isolate	100	0.03	0	5520332	5.51868e+06	4	3036316	59	88.34	357-c10		GCA_000214615
357	Agrobacterium	GCA_003667905.1	Agrobacterium tumefaciens 12D1	isolate	100	0	0	5446032	5446032	3	3027766	59.5	88.34	357-c13		GCA_900011755
357	Agrobacterium	GCA_006970545.1	Agrobacterium sp. T29	isolate	100	1.38	0	5651790	5.57486e+06	3	3009322	59.8	88.26	357-c13
357	Agrobacterium	GCA_002005205.3	Agrobacterium rhizogenes K599	isolate	100	1.2	0	5482241	5.41723e+06	3	3003350	59.7	88.09	357-c11
357	Agrobacterium	GCA_903772885.2	Agrobacterium rhizogenes Ag_rhizogenes_K599	isolate	100	1.2	0	5482539	5.41753e+06	3	3003350	59.7	88.06	357-c11
357	Agrobacterium	GCA_001649535.1	Agrobacterium rhizogenes NCPPB2659	isolate	100	0.36	0	5277347	5.25842e+06	18	3003247	59.8	88.2	357-c11
357	Agrobacterium	GCA_005145045.1	Agrobacterium larrymoorei CFBP5473	isolate	98.78	0.42	0	5259126	5.30154e+06	4	2968843	57.2	87.34	357-c23
357	Agrobacterium	GCA_019355895.1	Agrobacterium larrymoorei AF3.44	isolate	98.78	0.46	0	5517760	5.56002e+06	5	2968505	57.1	87.3	357-c23
357	Agrobacterium	GCA_017584165.1	Agrobacterium rubi W2/73	isolate	98.84	1.08	0	5532448	5.53688e+06	7	2967242	57.2	88.07	357-c19		GCA_013320855
357	Agrobacterium	GCA_005221425.1	Agrobacterium tumefaciens CFBP6624	isolate	100	2.11	4.55	5526017	5.41183e+06	3	2953857	59.1	88.04	357-c11		GCA_020218035
357	Agrobacterium	GCA_002591665.3	Agrobacterium tumefaciens 186	isolate	100	0	0	5720291	5720291	4	2943916	59.4	88.24	357-c13
357	Agrobacterium	GCA_005221445.1	Agrobacterium tumefaciens CFBP6626	isolate	99.72	1.25	9.09	5525862	5.47278e+06	6	2911401	59.4	87.84	357-c12		GCA_900012595
357	Agrobacterium	GCA_003667725.1	Agrobacterium fabrum 1D132	isolate	100	0	0	5553114	5553114	5	2907491	59	87.96	357-c10		GCA_013318415
357	Agrobacterium	GCA_016864515.1	Agrobacterium fabrum BG5	isolate	100	0.73	93.75	5500632	5.46077e+06	4	2865988	59.2	87.93	357-c10		GCA_000730975
357	Agrobacterium	GCA_013401495.1	Agrobacterium tumefaciens EML4	isolate	100	0.14	0	5677928	5.66999e+06	4	2861634	59.3	87.55	357-c13		GCA_003666445
357	Agrobacterium	GCA_903772965.2	Agrobacterium tumefaciens Ag_tumefaciens_EHA105	isolate	100	0.14	0	5642079	5.63419e+06	4	2843689	59	87.89	357-c10		GCA_000730975
357	Agrobacterium	GCA_022819325.1	Agrobacterium fabrum LBA645	isolate	100	0.85	0	5591863	5.54473e+06	4	2841581	59.1	88.06	357-c10		GCA_000730975
357	Agrobacterium	GCA_000092025.1	Agrobacterium fabrum str. C58	isolate	100	0	0	5674258	5674258	4	2841580	59	87.85	357-c10		GCA_000730975
357	Agrobacterium	GCA_016599575.1	Agrobacterium fabrum GV2260	isolate	100	0.14	0	5563858	5.55608e+06	5	2841579	59	88.03	357-c10		GCA_000730975
357	Agrobacterium	GCA_016599615.1	Agrobacterium fabrum GV3101::pMP90	isolate	100	0	0	5467828	5467828	4	2841579	59.2	88.18	357-c10		GCA_000730975
357	Agrobacterium	GCA_000192635.1	Agrobacterium fabacearum H13-3	isolate	99.98	0.03	0	5573770	5.57321e+06	3	2823930	58.5	88	357-c9
357	Agrobacterium	GCA_019775675.1	Agrobacterium tumefaciens 1D1104	isolate	99.01	0.56	0	5192002	5.21442e+06	7	2774783	59.5	87.82	357-c13		GCA_004023565
357	Agrobacterium	GCA_005221405.1	Agrobacterium tumefaciens CFBP7129	isolate	100	0.42	0	6469646	6.44259e+06	6	2421208	59.5	87.57	357-c13
357	Agrobacterium	GCA_005221345.1	Agrobacterium tumefaciens CFBP5877	isolate	99.98	0.52	33.33	5996243	5.96641e+06	6	2262814	59.1	87.89	357-c10		GCA_005221325
357	Agrobacterium	GCA_003938925.1	Agrobacterium sp. FDAARGOS_525	isolate	99.72	2.97	25.93	6193908	6.03166e+06	8	2237898	59.3	87.61	357-c15
357	Agrobacterium	GCA_003666425.1	Agrobacterium tumefaciens 1D1108	isolate	99.98	0.38	0	5767533	5.74684e+06	5	2106029	58.5	88.05	357-c9
357	Agrobacterium	GCA_003667925.1	Agrobacterium tumefaciens A6	isolate	99.95	0.59	0	5939134	5.90723e+06	4	2096799	58.4	88.11	357-c9		GCA_016403145
357	Agrobacterium	GCA_019355535.1	Agrobacterium sp. S7/73	isolate	99.98	0.64	0	6359424	6.32024e+06	5	2096048	58.4	88.06	357-c9		GCA_017741765
357	Agrobacterium	GCA_000971565.1	Agrobacterium fabacearum Ach5	isolate	99.95	0.17	0	5668655	5.66186e+06	4	2095752	58.5	88.09	357-c9		GCA_016403145
357	Agrobacterium	GCA_003666465.1	Agrobacterium tumefaciens 15955	isolate	99.66	0.59	0	5870997	5.85636e+06	4	2095493	58.4	88.05	357-c9		GCA_016403145
357	Agrobacterium	GCA_016403145.1	Agrobacterium tumefaciens FDAARGOS_1048	MAG	99.95	0.59	0	5932670	5.90081e+06	4	2088748	58.5	88.14	357-c9
357	Agrobacterium	GCA_016599595.1	Agrobacterium fabrum EHA105	isolate	100	0.23	0	5707130	5.69403e+06	5	2075498	59.1	87.86	357-c10		GCA_000730975
357	Agrobacterium	GCA_005144435.1	Agrobacterium tumefaciens CFBP4996	isolate	100	0.42	0	6291755	6.26544e+06	10	1610976	59.5	88.05	357-c13
357	Agrobacterium	GCA_000705135.2	Agrobacterium rhizogenes ATCC 15834	isolate	99.94	0.14	0	7064623	7.05898e+06	42	1468094	60	88.4	357-c6		GCA_006802085
357	Agrobacterium	GCA_900455815.1	Agrobacterium tumefaciens NCTC13543	isolate	99.52	0.56	0	5822098	5.81744e+06	12	1356000	59.2	87.01	357-c13		GCA_001692245
357	Agrobacterium	GCA_014200255.1	Agrobacterium tumefaciens SEMIA 4072	isolate	99.98	0	0	5436280	5.43737e+06	14	1171474	59.9	88.54	357-c13		GCA_014198255
357	Agrobacterium	GCA_000576515.1	Agrobacterium tumefaciens LBA4213 (Ach5)	isolate	99.95	0.17	0	5630690	5.62394e+06	35	1122053	58.5	88.02	357-c9		GCA_016403145
357	Agrobacterium	GCA_014197995.1	Agrobacterium tumefaciens SEMIA 435	isolate	100	0.09	0	5525906	5.52094e+06	17	1089093	59.4	88.05	357-c13		GCA_014197895
357	Agrobacterium	GCA_014198495.1	Agrobacterium tumefaciens SEMIA 461	isolate	100	0.09	0	5525737	5.52077e+06	17	1089092	59.4	88.05	357-c13		GCA_014197895
357	Agrobacterium	GCA_001541345.2	Agrobacterium vitis NCPPB 3554	isolate	99.95	1.55	0	5754491	5.66945e+06	22	999201	57.5	87.87	357-c2		GCA_009744225
357	Agrobacterium	GCA_013320725.1	Agrobacterium fabrum 12D13	isolate	100	0.07	0	5395010	5.39124e+06	14	984455	59.2	88.26	357-c10		GCA_003667945
357	Agrobacterium	GCA_013321095.1	Agrobacterium rhizogenes T155/95	isolate	99.94	1.13	0	6703223	6.63226e+06	19	979631	60.1	88.77	357-c6
357	Agrobacterium	GCA_013317445.1	Agrobacterium vitis CG678	isolate	99.72	1.46	0	5962584	5.89305e+06	68	973969	57.6	87.68	357-c2		GCA_009743935
357	Agrobacterium	GCA_013317425.1	Agrobacterium vitis CG78	isolate	99.72	1.46	0	5963516	5.89397e+06	68	973963	57.6	87.68	357-c2		GCA_009743935
357	Agrobacterium	GCA_021462785.1	Agrobacterium vitis IPV-BO 1861-5	isolate	99.72	1.46	0	5669564	5.60344e+06	110	971040	57.6	87.6	357-c2		GCA_009743935
357	Agrobacterium	GCA_013321275.1	Agrobacterium rhizogenes P1/75	isolate	99.94	0.47	0	6715945	6.68852e+06	23	902691	60.1	88.72	357-c6
357	Agrobacterium	GCA_013321575.1	Agrobacterium rhizogenes Di1462	isolate	99.94	0	0	6819618	6.82371e+06	29	888281	60.1	88.25	357-c6		GCA_013321615
357	Agrobacterium	GCA_013321745.1	Agrobacterium rhizogenes D1/76	isolate	99.94	0	0	6819827	6.82392e+06	35	884946	60.1	88.25	357-c6		GCA_013321615
357	Agrobacterium	GCA_013320965.1	Agrobacterium rhizogenes Y79/96	isolate	99.94	2.26	0	6865362	6.71758e+06	36	883846	59.8	88.46	357-c7
357	Agrobacterium	GCA_014198395.1	Agrobacterium tumefaciens SEMIA 434	isolate	100	0.28	0	5346824	5.33189e+06	17	873367	59.4	87.88	357-c13		GCA_014198165
357	Agrobacterium	GCA_014198595.1	Agrobacterium tumefaciens SEMIA 472	isolate	100	0.09	0	5523832	5.51887e+06	19	862867	59.4	88.06	357-c13		GCA_014197895
357	Agrobacterium	GCA_014198635.1	Agrobacterium tumefaciens SEMIA 480	isolate	100	0.09	0	5524473	5.51951e+06	20	862863	59.4	88.04	357-c13		GCA_014197895
357	Agrobacterium	GCA_014198555.1	Agrobacterium tumefaciens SEMIA 464	isolate	100	0.09	0	5524014	5.51905e+06	20	862293	59.4	88.03	357-c13		GCA_014197895
357	Agrobacterium	GCA_014198055.1	Agrobacterium tumefaciens SEMIA 436	isolate	100	0.09	0	5523910	5.51894e+06	20	862200	59.4	88.05	357-c13		GCA_014197895
357	Agrobacterium	GCA_014198065.1	Agrobacterium tumefaciens SEMIA 437	isolate	100	0	0	4908691	4908691	11	862198	59.7	88.76	357-c13		GCA_014197895
357	Agrobacterium	GCA_013320875.1	Agrobacterium rubi Eu2-1RS	isolate	99.06	9.48	0	7087488	6.52984e+06	44	858224	57.3	88.27	357-c19		GCA_013320925
357	Agrobacterium	GCA_014198435.1	Agrobacterium tumefaciens SEMIA 441	isolate	100	0	0	4909145	4909145	14	837619	59.7	88.76	357-c13		GCA_014197895
357	Agrobacterium	GCA_014198455.1	Agrobacterium tumefaciens SEMIA 457	isolate	100	0	0	4908957	4908957	13	837618	59.7	88.71	357-c13		GCA_014197895
357	Agrobacterium	GCA_014198505.1	Agrobacterium tumefaciens SEMIA 462	isolate	100	0	0	4908771	4908771	13	837513	59.7	88.7	357-c13		GCA_014197895
357	Agrobacterium	GCA_007002865.1	Agrobacterium tumefaciens MAFF210266	isolate	100	1.69	0	5620416	5.52701e+06	26	809699	59.8	88.23	357-c11
357	Agrobacterium	GCA_013318255.1	Agrobacterium tumefaciens AF1/95	isolate	99.98	0.67	0	6084575	6.04528e+06	35	803049	58.4	88.34	357-c9
357	Agrobacterium	GCA_013318235.1	Agrobacterium tumefaciens AF52/95	isolate	99.98	0.28	0	6039828	6.02417e+06	31	802998	58.4	88.35	357-c9
357	Agrobacterium	GCA_013318215.1	Agrobacterium tumefaciens AF82/95	isolate	99.98	0.28	0	6039566	6.0239e+06	32	787587	58.4	88.35	357-c9
357	Agrobacterium	GCA_013318185.1	Agrobacterium tumefaciens ATCC 15955	isolate	99.66	0.59	0	5828806	5.81427e+06	38	783978	58.5	88.39	357-c9		GCA_016403145
357	Agrobacterium	GCA_013317915.1	Agrobacterium tumefaciens J2/75	isolate	99.95	0	0	5628932	5.63175e+06	41	776161	58.5	88.01	357-c9		GCA_013317895
357	Agrobacterium	GCA_007679845.1	Agrobacterium fabrum str. C58	isolate	99.29	1	0	5147587	5.1327e+06	29	751939	58.2	87.91	357-c21
357	Agrobacterium	GCA_007679885.1	Agrobacterium fabrum str. C58	isolate	99.29	1	0	5147408	5.13252e+06	30	751939	58.2	87.89	357-c21
357	Agrobacterium	GCA_005144495.1	Agrobacterium tumefaciens CFBP5506	isolate	99.91	0.03	0	4651682	4.65447e+06	15	721074	59.4	88.61	357-c13		GCA_900012565
357	Agrobacterium	GCA_013321475.1	Agrobacterium rhizogenes G 10.5	isolate	99.94	0.06	0	7157769	7157769	34	718874	59.9	88.19	357-c6		GCA_013321175
357	Agrobacterium	GCA_013320585.1	Agrobacterium tumefaciens 17-1008	isolate	100	3.75	71.43	6347799	6.11836e+06	22	676202	59.9	88.61	357-c11
357	Agrobacterium	GCA_013318275.1	Agrobacterium tumefaciens A74a	isolate	100	0.56	0	5453821	5.42345e+06	22	671567	59.1	88.4	357-c10
357	Agrobacterium	GCA_014851585.1	Agrobacterium sp. AGB01	isolate	97.05	1.47	10	5621262	5.70571e+06	24	659196	55.1	88.52	357-c25
357	Agrobacterium	GCA_005144425.1	Agrobacterium larrymoorei CFBP5477	isolate	98.21	0.35	0	5081981	5.15623e+06	24	657589	57.2	87.77	357-c23
357	Agrobacterium	GCA_003075255.1	Agrobacterium rhizogenes TPD7009	isolate	99.01	0.47	0	5177854	5.20492e+06	23	656217	58.2	87.96	357-c21
357	Agrobacterium	GCA_000702405.1	Agrobacterium sp. 33MFTa1.1	isolate	99.91	0.31	0	5304664	5.29302e+06	15	652480	59.2	87.98	357-c15		GCA_004328495
357	Agrobacterium	GCA_009498485.1	Agrobacterium tumefaciens ICMP 17598	isolate	99.01	0.59	0	4847044	4.86651e+06	22	632612	58.3	88.15	357-c21
357	Agrobacterium	GCA_001692425.1	Agrobacterium tumefaciens 15-174	isolate	99.98	0.12	0	6054965	6.04892e+06	48	609327	58.3	88.33	357-c9
357	Agrobacterium	GCA_021462745.1	Agrobacterium vitis IPV-BO 6186	isolate	99.95	2	0	5804616	5.69359e+06	79	608029	57.6	88.19	357-c2		GCA_013427035
357	Agrobacterium	GCA_013321485.1	Agrobacterium rhizogenes J10B/93	isolate	99.94	0.55	0	7194630	7.15955e+06	48	606903	59.9	88.2	357-c6		GCA_013321415
357	Agrobacterium	GCA_013320895.1	Agrobacterium rubi Eu2-1NK	isolate	99.07	1.27	0	5584178	5.56526e+06	34	596128	57.1	88.37	357-c19		GCA_013320925
357	Agrobacterium	GCA_013320955.1	Agrobacterium rhizogenes Z4/95	isolate	99.94	0.34	0	7146789	7.12683e+06	39	589795	59.9	88.26	357-c6		GCA_013321375
357	Agrobacterium	GCA_013321295.1	Agrobacterium rhizogenes N64/94	isolate	99.94	0.34	0	7074653	7.0549e+06	64	579837	59.9	88.37	357-c6		GCA_013321305
357	Agrobacterium	GCA_013321695.1	Agrobacterium rhizogenes CP182/95	isolate	99.94	0.34	0	7071963	7.05222e+06	63	579837	59.9	88.37	357-c6		GCA_013321305
357	Agrobacterium	GCA_003075215.1	Agrobacterium tumefaciens TPD7005	isolate	99.01	0.52	20	5169670	5.19408e+06	17	577422	58.2	87.97	357-c21
357	Agrobacterium	GCA_017744915.1	Agrobacterium tumefaciens BIN17	MAG	99.47	0.55	20	4941267	4.94028e+06	28	572663	59.9	88.89	357-c10
357	Agrobacterium	GCA_013321225.1	Agrobacterium rhizogenes PVM 1.5	isolate	99.94	0.83	25	7314749	7.25886e+06	70	565718	59.8	88.02	357-c6		GCA_013321185
357	Agrobacterium	GCA_000799715.1	Agrobacterium rhizogenes OV677	isolate	99.94	0.69	0	6544331	6.50336e+06	20	551963	60.1	88.52	357-c6
357	Agrobacterium	GCA_013321655.1	Agrobacterium rhizogenes D108/85	isolate	99.94	0	0	6492425	6.49632e+06	41	550090	60.2	88.79	357-c6		GCA_013321665
357	Agrobacterium	GCA_007002745.1	Agrobacterium rhizogenes GBBC3284	isolate	100	2.8	11.11	5747666	5.59111e+06	27	539435	59.1	88.17	357-c11
357	Agrobacterium	GCA_013321045.1	Agrobacterium rhizogenes X1/95	isolate	99.94	0.06	0	6963088	6963088	46	538100	60	88.27	357-c6		GCA_013321355
357	Agrobacterium	GCA_013320465.1	Agrobacterium tumefaciens 17-1346-1b	isolate	99.98	0.2	0	6267635	6.25637e+06	48	536454	58.3	88.22	357-c9		GCA_013320455
357	Agrobacterium	GCA_013320545.1	Agrobacterium tumefaciens 17-1344b	isolate	99.98	0.34	0	6306459	6.28634e+06	66	536454	58.3	88.23	357-c9		GCA_013320455
357	Agrobacterium	GCA_013320575.1	Agrobacterium tumefaciens 17-1344a	isolate	99.98	0.2	0	6261265	6.25001e+06	50	536454	58.3	88.28	357-c9		GCA_013320455
357	Agrobacterium	GCA_013317735.1	Agrobacterium fabrum N33/94	isolate	100	0	0	5781351	5781351	22	536015	58.9	88.02	357-c10		GCA_013317665
357	Agrobacterium	GCA_900111085.1	Agrobacterium fabrum NFIX01	isolate	100	0	0	5605316	5605316	36	532728	59.1	88.05	357-c10		GCA_900104545
357	Agrobacterium	GCA_013321955.1	Agrobacterium rhizogenes ATCC 15834	isolate	99.94	0.14	0	6973341	6.96777e+06	37	524532	60	88.48	357-c6		GCA_006802085
357	Agrobacterium	GCA_017873055.1	Agrobacterium rubi DSM 6772	isolate	98.99	0.56	0	5291453	5.31537e+06	33	522347	57.3	88.49	357-c19		GCA_000739935
357	Agrobacterium	GCA_013321985.1	Agrobacterium rhizogenes AS10/95	isolate	99.94	0.06	0	7107945	7107945	54	521873	59.9	88.29	357-c6		GCA_013322175
357	Agrobacterium	GCA_013317475.1	Agrobacterium vitis BM37/95	isolate	99.67	1.2	0	6056902	6.00466e+06	66	517185	57.5	87.72	357-c2		GCA_013317335
357	Agrobacterium	GCA_013321425.1	Agrobacterium rhizogenes K6/73	isolate	99.94	0.06	0	7086861	7086861	54	515860	59.9	88.16	357-c6		GCA_013321185
357	Agrobacterium	GCA_013321905.1	Agrobacterium rhizogenes B4/73	isolate	99.94	0.06	0	7103475	7103475	56	515860	59.9	88.15	357-c6		GCA_013321185
357	Agrobacterium	GCA_013321735.1	Agrobacterium rhizogenes CM80/95	isolate	99.94	0.27	0	7351188	7.33578e+06	66	509081	59.8	88.08	357-c6		GCA_013321775
357	Agrobacterium	GCA_007002955.1	Agrobacterium rhizogenes LMG152	isolate	99.94	0.14	0	7043722	7.03809e+06	58	504600	60	88.48	357-c6		GCA_006802085
357	Agrobacterium	GCA_002915175.1	Agrobacterium rosae NCPPB 1650	isolate	99.44	0.91	0	5464393	5.44533e+06	26	504400	56.5	88.59	357-c17		GCA_008501885
357	Agrobacterium	GCA_013318025.1	Agrobacterium tumefaciens G9/79	isolate	99.98	1.19	0	5894534	5.82637e+06	41	494647	58.4	88.17	357-c9		GCA_013318015
357	Agrobacterium	GCA_021462645.1	Agrobacterium vitis KFB 254	isolate	99.95	1.69	0	5964327	5.86809e+06	76	491994	57.6	87.58	357-c2		GCA_002179845
357	Agrobacterium	GCA_013322215.1	Agrobacterium rhizogenes 17-2069-2c	isolate	99.86	1.97	0	8158939	8.01231e+06	59	486930	59.4	87.53	357-c5
357	Agrobacterium	GCA_013322165.1	Agrobacterium rhizogenes 17-2069-2b	isolate	99.86	1.97	0	8158208	8.0116e+06	59	486918	59.4	87.52	357-c5
357	Agrobacterium	GCA_008501935.1	Agrobacterium rhizogenes SBV_302_78_2	isolate	100	2.59	53.85	5305470	5.17153e+06	32	483873	59.1	88.73	357-c11
357	Agrobacterium	GCA_013317415.1	Agrobacterium vitis CG412	isolate	99.95	1.55	0	5258425	5.18071e+06	33	483356	57.6	87.64	357-c2		GCA_009744225
357	Agrobacterium	GCA_008801385.1	Agrobacterium tumefaciens CCUG 3354	isolate	100	0	0	5500217	5500217	27	480729	59.3	87.99	357-c13		GCA_011684005
357	Agrobacterium	GCA_001541305.1	Agrobacterium tumefaciens NCPPB 3001	isolate	99.91	0.14	0	5497300	5.49455e+06	22	480726	59.4	87.99	357-c13		GCA_011684005
357	Agrobacterium	GCA_002008215.1	Agrobacterium tumefaciens LMG 140	isolate	100	0	0	5491420	5491420	22	480635	59.3	87.97	357-c13		GCA_011684005
357	Agrobacterium	GCA_001692215.1	Agrobacterium sp. B133/95	isolate	99.94	0	0	7172456	7.17676e+06	81	478752	59.8	88.15	357-c6		GCA_013321975
357	Agrobacterium	GCA_013321935.1	Agrobacterium rhizogenes B1/74	isolate	99.94	0	0	7168455	7.17276e+06	74	478752	59.8	88.12	357-c6		GCA_013321975
357	Agrobacterium	GCA_013322135.1	Agrobacterium rhizogenes A1/90	isolate	99.94	0	0	7169598	7.1739e+06	73	478752	59.8	88.14	357-c6		GCA_013321975
357	Agrobacterium	GCA_013321875.1	Agrobacterium rhizogenes B49C/83	isolate	99.94	0.2	0	7457659	7.44723e+06	88	477595	59.8	88.19	357-c6		GCA_001692155
357	Agrobacterium	GCA_013322075.1	Agrobacterium rhizogenes A4	isolate	99.94	0.14	0	7043393	7.03776e+06	40	476608	60	88.51	357-c6		GCA_006802085
357	Agrobacterium	GCA_013321715.1	Agrobacterium rhizogenes D1/94	isolate	99.94	0.46	0	7118581	7.09022e+06	52	476009	59.8	88.19	357-c6		GCA_013321035
357	Agrobacterium	GCA_013322025.1	Agrobacterium rhizogenes AR13K/71	isolate	99.94	0.34	0	6832508	6.81343e+06	40	476008	60.1	88.55	357-c6		GCA_007002985
357	Agrobacterium	GCA_000696095.1	Agrobacterium rhizogenes NBRC 13257	isolate	99.94	0.48	0	7044473	7.01501e+06	53	475718	59.9	88.44	357-c6		GCA_007002985
357	Agrobacterium	GCA_013322065.1	Agrobacterium rhizogenes AL. 21.2	isolate	99.94	0.06	0	7217211	7217211	55	473657	59.9	88.19	357-c6		GCA_013321175
357	Agrobacterium	GCA_017877075.1	Agrobacterium tumefaciens DS1462	isolate	100	0	0	5597924	5597924	29	470956	59.4	88.34	357-c13		GCA_017877085
357	Agrobacterium	GCA_017877095.1	Agrobacterium tumefaciens DS1976	isolate	100	0	0	5596979	5596979	29	470956	59.4	88.32	357-c13		GCA_017877085
357	Agrobacterium	GCA_017877155.1	Agrobacterium tumefaciens DS1470	isolate	100	0	0	5598086	5598086	28	470956	59.4	88.33	357-c13		GCA_017877085
357	Agrobacterium	GCA_017313365.1	Agrobacterium sp. OT33	isolate	100	0.5	0	5513636	5.4862e+06	31	469030	59.9	88.45	357-c11
357	Agrobacterium	GCA_013320715.1	Agrobacterium tumefaciens 12D1	isolate	100	0	0	5409716	5409716	31	466716	59.5	88.56	357-c13		GCA_900011755
357	Agrobacterium	GCA_013317835.1	Agrobacterium tumefaciens K599	isolate	100	1.2	0	5451192	5.38655e+06	22	465574	59.7	88.35	357-c11
357	Agrobacterium	GCA_008501985.1	Agrobacterium tumefaciens SBV_303_93_2	isolate	99.98	0	0	5179866	5.1809e+06	27	460499	58.6	88.63	357-c9
357	Agrobacterium	GCA_021387325.1	Agrobacterium vitis KFB 239	isolate	99.93	3.04	0	6150839	5.97343e+06	82	456055	57.6	87.97	357-c2		GCA_023701995
357	Agrobacterium	GCA_013317435.1	Agrobacterium vitis AV25/95	isolate	99.67	0.71	0	5889793	5.8675e+06	55	453191	57.5	87.63	357-c2		GCA_002179845
357	Agrobacterium	GCA_007993855.1	Agrobacterium vitis E2311	isolate	98.57	0.46	0	4715041	4.76122e+06	25	443546	55	88.35	357-c4
357	Agrobacterium	GCA_009498505.1	Agrobacterium rhizogenes ICMP 4617	isolate	99.94	0.28	0	6898541	6.8834e+06	61	441556	60	88.45	357-c6		GCA_006802085
357	Agrobacterium	GCA_007002855.1	Agrobacterium fabrum Arqua	isolate	100	0	0	5690020	5690020	39	437641	59.1	87.91	357-c10		GCA_000730975
357	Agrobacterium	GCA_900012575.1	Agrobacterium fabacearum TT111	isolate	99.57	0.59	0	5928498	5.91903e+06	24	437390	58.5	88.1	357-c9		GCA_016403145
357	Agrobacterium	GCA_001692345.1	Agrobacterium rubi W2/73	isolate	98.84	1.08	0	5510033	5.51444e+06	33	437031	57.2	88.27	357-c19		GCA_013320855
357	Agrobacterium	GCA_013317685.1	Agrobacterium tumefaciens NCPPB 2655	isolate	100	1.39	0	5826511	5.74663e+06	40	435830	59.7	88.33	357-c11
357	Agrobacterium	GCA_001860105.1	Agrobacterium vitis Sz1	isolate	99.72	1.46	0	5979812	5.91007e+06	90	435347	57.6	87.63	357-c2		GCA_009743935
357	Agrobacterium	GCA_001758275.2	Agrobacterium vitis AB4	isolate	99.95	1.29	0	5755605	5.68511e+06	42	430463	57.6	87.48	357-c2
357	Agrobacterium	GCA_013317345.1	Agrobacterium vitis T267/94	isolate	99.95	1.19	0	5994031	5.92647e+06	36	430418	57.5	87.51	357-c2
357	Agrobacterium	GCA_013317325.1	Agrobacterium vitis P86/93	isolate	99.95	1.19	0	5950531	5.88346e+06	36	430417	57.5	87.47	357-c2
357	Agrobacterium	GCA_009743995.1	Agrobacterium vitis CG1013	isolate	99.95	1.08	0	5281073	5.22723e+06	27	429333	57.7	87.45	357-c2
357	Agrobacterium	GCA_013320775.1	Agrobacterium tumefaciens 06-617-1	isolate	99.98	0.42	0	6172311	6.14772e+06	49	425402	58.4	88.1	357-c9		GCA_013320455
357	Agrobacterium	GCA_023701915.1	Agrobacterium rosae CG6	isolate	99.44	1.6	0	5690786	5.63221e+06	30	424468	56.6	88.81	357-c17		GCA_008501885
357	Agrobacterium	GCA_007002995.1	Agrobacterium rhizogenes LMG149	isolate	99.94	0.48	0	7054343	7.02484e+06	72	423091	59.9	88.37	357-c6		GCA_007002985
357	Agrobacterium	GCA_011684035.1	Agrobacterium tumefaciens ATCC 4720	isolate	99.95	0.9	16.67	5907662	5.85787e+06	47	422667	58.5	88.44	357-c9		GCA_016403145
357	Agrobacterium	GCA_007002795.1	Agrobacterium rhizogenes LMG63	isolate	99.94	0.2	0	6671724	6.6624e+06	49	421144	60.1	88.5	357-c6		GCA_007002985
357	Agrobacterium	GCA_021462805.1	Agrobacterium vitis Av2	isolate	99.95	2.09	0	6231722	6.10714e+06	123	406570	57.6	87.75	357-c2
357	Agrobacterium	GCA_021462655.1	Agrobacterium vitis KFB 253	isolate	99.95	1.55	0	5813386	5.72747e+06	70	401296	57.6	87.83	357-c2		GCA_009744225
357	Agrobacterium	GCA_013337045.1	Agrobacterium vitis T60/94	isolate	99.95	1.19	0	6031404	5.96342e+06	60	401153	57.6	87.56	357-c2
357	Agrobacterium	GCA_013320995.1	Agrobacterium rhizogenes W 1.1	isolate	99.94	0.41	0	7076455	7.05177e+06	36	401142	59.9	88.39	357-c6		GCA_013321035
357	Agrobacterium	GCA_013317355.1	Agrobacterium vitis T393/94	isolate	99.95	1.15	0	5642460	5.58107e+06	34	401141	57.5	87.46	357-c2
357	Agrobacterium	GCA_013317565.1	Agrobacterium tumefaciens T90/95	isolate	100	0.28	0	5521683	5.50627e+06	36	397159	59.9	88.58	357-c13
357	Agrobacterium	GCA_013321565.1	Agrobacterium rhizogenes D10b/87	isolate	99.94	0.43	0	7079524	7.05343e+06	55	396492	59.8	88.22	357-c6		GCA_013321035
357	Agrobacterium	GCA_013322085.1	Agrobacterium rhizogenes AF44/96	isolate	99.94	0.36	0	7134142	7.1128e+06	69	389752	59.8	88.31	357-c6		GCA_013321305
357	Agrobacterium	GCA_013321255.1	Agrobacterium rhizogenes NCIB 8196	isolate	99.94	0.48	0	7047721	7.01824e+06	58	389749	59.9	88.38	357-c6		GCA_007002985
357	Agrobacterium	GCA_013305205.1	Agrobacterium tumefaciens 17-1474eii	isolate	99.98	0.28	0	6003617	5.98805e+06	34	386449	58.4	88.39	357-c9		GCA_013320345
357	Agrobacterium	GCA_013319115.1	Agrobacterium tumefaciens 17-1803-1b	isolate	99.98	0.28	0	6004545	5.98897e+06	37	386449	58.4	88.39	357-c9		GCA_013320345
357	Agrobacterium	GCA_013320335.1	Agrobacterium tumefaciens 17-1474-1e	isolate	99.98	0.28	0	6003720	5.98815e+06	36	386449	58.4	88.38	357-c9		GCA_013320345
357	Agrobacterium	GCA_013320375.1	Agrobacterium tumefaciens 17-1474-1b	isolate	99.98	0.28	0	6003372	5.9878e+06	32	386449	58.4	88.38	357-c9		GCA_013320345
357	Agrobacterium	GCA_009743975.1	Agrobacterium vitis CG1103	isolate	99.7	1.55	12.5	5969612	5.89591e+06	78	382482	57.6	87.67	357-c2		GCA_009743935
357	Agrobacterium	GCA_013319045.1	Agrobacterium tumefaciens 17-1850-1cii	isolate	99.98	0.68	0	5731824	5.69424e+06	31	381808	58.5	88.32	357-c9		GCA_013319035
357	Agrobacterium	GCA_000482285.1	Agrobacterium sp. UNC420CL41Cvi	isolate	99.86	0	0	4966114	4.97308e+06	19	381435	59.7	88.59	357-c13
357	Agrobacterium	GCA_013317795.1	Agrobacterium tumefaciens LMG 267	isolate	100	0.68	0	5893524	5.85372e+06	34	381279	59.2	88.06	357-c13		GCA_001692245
357	Agrobacterium	GCA_013318175.1	Agrobacterium tumefaciens B6806	isolate	100	0.56	0	5827285	5.79483e+06	38	381277	59.2	87.97	357-c13		GCA_001692245
357	Agrobacterium	GCA_000384555.1	Agrobacterium sp. 224MFTsu3.1	isolate	99.86	0	0	4799379	4.80611e+06	21	381271	59.7	88.69	357-c13
357	Agrobacterium	GCA_013317715.1	Agrobacterium tumefaciens LMG 305	isolate	100	0.07	0	5591875	5.58796e+06	33	381027	59.3	88.02	357-c13		GCA_002179795
357	Agrobacterium	GCA_013319165.1	Agrobacterium tumefaciens 17-1474ei	isolate	99.98	0.28	0	6004008	5.98844e+06	39	380978	58.4	88.38	357-c9		GCA_013320345
357	Agrobacterium	GCA_013320795.1	Agrobacterium tumefaciens 06-478 st	isolate	99.98	0.4	0	6169152	6.1458e+06	50	380878	58.3	88.26	357-c9		GCA_013320345
357	Agrobacterium	GCA_013320295.1	Agrobacterium tumefaciens 17-1474aii	isolate	99.98	0.28	0	6060672	6.04496e+06	35	380769	58.4	88.33	357-c9		GCA_013320345
357	Agrobacterium	GCA_013318975.1	Agrobacterium tumefaciens 17-1853-1a	isolate	99.98	0.56	0	6527380	6.49232e+06	51	380759	58.2	88.22	357-c9		GCA_013320345
357	Agrobacterium	GCA_013319155.1	Agrobacterium tumefaciens 17-1474dii	isolate	99.98	0.28	0	6003398	5.98783e+06	36	380759	58.4	88.38	357-c9		GCA_013320345
357	Agrobacterium	GCA_013319245.1	Agrobacterium tumefaciens 17-1474bii	isolate	99.98	0.28	0	6004514	5.98894e+06	32	380759	58.4	88.38	357-c9		GCA_013320345
357	Agrobacterium	GCA_013320305.1	Agrobacterium tumefaciens 17-1474ai	isolate	99.98	0.28	0	6004229	5.98866e+06	41	380759	58.4	88.38	357-c9		GCA_013320345
357	Agrobacterium	GCA_013320495.1	Agrobacterium tumefaciens 17-1345-1a	isolate	99.98	0.34	0	6001939	5.98279e+06	49	380752	58.3	88.19	357-c9		GCA_013320455
357	Agrobacterium	GCA_013318425.1	Agrobacterium tumefaciens 1D1108	isolate	99.98	0.38	0	5732264	5.7117e+06	33	379934	58.5	88.4	357-c9
357	Agrobacterium	GCA_012971785.1	Agrobacterium fabrum ARqua1	isolate	100	0	0	5680458	5680458	24	379426	59.1	87.83	357-c10		GCA_000730975
357	Agrobacterium	GCA_918698075.1	Agrobacterium fabrum Bi46	isolate	100	0	0	5161469	5161469	20	379239	59.2	88.45	357-c10		GCA_918698265
357	Agrobacterium	GCA_009744235.1	Agrobacterium vitis CG118	isolate	99.95	1.72	0	5839406	5.74349e+06	50	378591	57.6	87.61	357-c2
357	Agrobacterium	GCA_009744055.1	Agrobacterium vitis CG989	isolate	99.95	2	0	6037473	5.92199e+06	55	378576	57.6	87.64	357-c2
357	Agrobacterium	GCA_009744345.1	Agrobacterium vitis CG47	isolate	99.95	1.29	0	5915590	5.84314e+06	39	373537	57.6	87.57	357-c2
357	Agrobacterium	GCA_009498535.1	Agrobacterium tumefaciens ICMP 4364	isolate	99.98	0.61	0	6265608	6.22886e+06	48	369427	58.5	88.22	357-c9
357	Agrobacterium	GCA_013317515.1	Agrobacterium tumefaciens YO0101	isolate	99.98	0.66	0	6018196	5.97992e+06	54	363699	58.3	88.08	357-c9		GCA_013318125
357	Agrobacterium	GCA_008501895.1	Agrobacterium rosae SBV_32	isolate	99.44	0.89	0	5271857	5.25452e+06	53	359189	56.5	88.54	357-c17		GCA_008501885
357	Agrobacterium	GCA_009498795.1	Agrobacterium rosae SBV33	isolate	99.44	0.89	0	5270735	5.2534e+06	49	359189	56.5	88.52	357-c17		GCA_008501885
357	Agrobacterium	GCA_013317215.1	Agrobacterium vitis V80/94	isolate	99.67	0.71	0	5983599	5.96095e+06	67	357100	57.5	87.56	357-c2		GCA_002179845
357	Agrobacterium	GCA_002179845.1	Agrobacterium vitis V80/94	isolate	99.67	0.71	0	5983599	5.96095e+06	67	357100	57.5	87.56	357-c2
357	Agrobacterium	GCA_013320385.1	Agrobacterium tumefaciens 17-1474-1a	isolate	99.98	0.28	0	6005263	5.98969e+06	41	355858	58.4	88.38	357-c9		GCA_013320345
357	Agrobacterium	GCA_013319145.1	Agrobacterium tumefaciens 17-1802-1a	isolate	99.98	0.28	0	6006437	5.99086e+06	40	352099	58.4	88.37	357-c9		GCA_013320345
357	Agrobacterium	GCA_013318955.1	Agrobacterium tumefaciens 17-1853-1c	isolate	99.98	0.56	0	6415699	6.38124e+06	38	350144	58.3	88.21	357-c9		GCA_013320345
357	Agrobacterium	GCA_013319125.1	Agrobacterium tumefaciens 17-1802-1b	isolate	99.98	0.28	0	6004904	5.98933e+06	38	350144	58.4	88.37	357-c9		GCA_013320345
357	Agrobacterium	GCA_013319235.1	Agrobacterium tumefaciens 17-1474cii	isolate	99.98	0.28	0	6059811	6.0441e+06	37	350144	58.4	88.34	357-c9		GCA_013320345
357	Agrobacterium	GCA_013320245.1	Agrobacterium tumefaciens 17-1474bi	isolate	99.98	0.28	0	6005255	5.98968e+06	37	350144	58.4	88.36	357-c9		GCA_013320345
357	Agrobacterium	GCA_020215445.1	Agrobacterium tumefaciens IIF1SW-B1	isolate	100	1.49	0	6238769	6.14718e+06	82	350004	59.2	88.15	357-c11		GCA_020215515
357	Agrobacterium	GCA_020215465.1	Agrobacterium tomkonis IIF1SW-B3	isolate	100	1.49	0	6280960	6.18875e+06	92	350004	59.2	88.06	357-c11		GCA_020215515
357	Agrobacterium	GCA_001692365.1	Agrobacterium tumefaciens 15-1187-1-2b	isolate	99.98	0.28	0	6003936	5.98837e+06	44	349600	58.4	88.39	357-c9		GCA_013320345
357	Agrobacterium	GCA_001692265.1	Agrobacterium tumefaciens 15-1187-1-2a	isolate	99.98	0.28	0	6003102	5.98753e+06	40	349571	58.4	88.39	357-c9		GCA_013320345
357	Agrobacterium	GCA_013318115.1	Agrobacterium tumefaciens Di1519	isolate	100	0.4	0	5719280	5.69649e+06	40	349072	59.2	88.11	357-c13		GCA_001692245
357	Agrobacterium	GCA_013320905.1	Agrobacterium rubi A19/93	isolate	98.84	1.08	0	5663491	5.66803e+06	37	349004	57.2	88.38	357-c19		GCA_013320855
357	Agrobacterium	GCA_002896715.1	Agrobacterium bohemicum R90	isolate	98.55	0.42	0	4713153	4.7622e+06	30	343913	56.3	88.72	357-c16
357	Agrobacterium	GCA_013317965.1	Agrobacterium tumefaciens H25/79	isolate	99.98	0.79	0	5837072	5.79247e+06	37	334600	58.4	88.17	357-c9		GCA_013317955
357	Agrobacterium	GCA_008502005.1	Agrobacterium vitis ICMP 10754	isolate	99.95	4.66	66.67	5951489	5.68922e+06	72	334476	57.6	87.92	357-c2		GCA_009744225
357	Agrobacterium	GCA_000834635.1	Agrobacterium tumefaciens MEJ076	isolate	99.57	0.86	0	5122354	5.10042e+06	61	328370	56.6	88.61	357-c20
357	Agrobacterium	GCA_900188475.1	Agrobacterium sp. 719_389	isolate	99.86	0	0	4919241	4.92614e+06	19	326336	59.7	88.72	357-c13
357	Agrobacterium	GCA_000300855.1	Agrobacterium albertimagni AOL15	isolate	100	1.37	20	5085061	5.01634e+06	55	324785	61.2	89.26	357-c1
357	Agrobacterium	GCA_004310285.1	Agrobacterium cavarae RZME10	isolate	98.87	0.3	0	5024320	5.06637e+06	47	322572	58.3	87.92	357-c21
357	Agrobacterium	GCA_009743935.1	Agrobacterium vitis Sz1	isolate	99.72	1.46	0	5968559	5.89895e+06	87	321386	57.6	87.62	357-c2
357	Agrobacterium	GCA_023701975.1	Agrobacterium vitis CG1	isolate	99.95	2	0	6139463	6.02203e+06	62	315953	57.6	87.61	357-c2
357	Agrobacterium	GCA_013320835.1	Agrobacterium rubi Eu3-2NK	isolate	98.84	1.18	0	5572671	5.57156e+06	38	314623	57.2	88.31	357-c19		GCA_013320855
357	Agrobacterium	GCA_012276985.1	Agrobacterium sp. a22-2	isolate	99.61	0.39	0	5577784	5577784	135	310776	61.7	88.98	357-c8
357	Agrobacterium	GCA_015704895.1	Agrobacterium leguminum MOPV5	isolate	100	0.86	0	5470948	5.4243e+06	57	306755	59.9	88.14	357-c13
357	Agrobacterium	GCA_000723345.1	Agrobacterium tumefaciens S2	isolate	99.64	1.68	0	6004337	5.92611e+06	60	306748	59.5	88.26	357-c12
357	Agrobacterium	GCA_013318285.1	Agrobacterium tumefaciens A6	isolate	99.85	0.59	0	5892917	5.8671e+06	60	305277	58.5	88.42	357-c9		GCA_016403145
357	Agrobacterium	GCA_017313375.1	Agrobacterium sp. Ap1	isolate	99.61	0.78	100	6422742	6.39779e+06	103	303217	58.8	87.7	357-c26
357	Agrobacterium	GCA_013318615.1	Agrobacterium tumefaciens 17-713-1id	isolate	100	0.14	0	5632522	5.62465e+06	65	301131	59.6	87.73	357-c13		GCA_013318555
357	Agrobacterium	GCA_013318695.1	Agrobacterium tumefaciens 17-712h-1ii	isolate	100	0.14	0	5637385	5.6295e+06	66	301131	59.6	87.75	357-c13		GCA_013318555
357	Agrobacterium	GCA_013318795.1	Agrobacterium tumefaciens 17-712a-1ii	isolate	100	0.14	0	5576192	5.5684e+06	64	301131	59.6	87.78	357-c13		GCA_013318555
357	Agrobacterium	GCA_900012585.1	Agrobacterium deltaense NCPPB 1641	isolate	100	0.42	0	6180714	6.15486e+06	51	299178	59.5	88.02	357-c13
357	Agrobacterium	GCA_001860125.2	Agrobacterium vitis Ni1	isolate	99.86	1.29	0	5833317	5.767e+06	50	296980	57.6	87.43	357-c2
357	Agrobacterium	GCA_009744065.1	Agrobacterium vitis CG964	isolate	99.95	1.29	0	5535446	5.46765e+06	41	295233	57.6	87.5	357-c2
357	Agrobacterium	GCA_001526525.1	Agrobacterium sp. TS45	isolate	99.67	0.8	0	5642461	5.61607e+06	55	287432	59.8	88.39	357-c13
357	Agrobacterium	GCA_001526545.1	Agrobacterium sp. C13	isolate	99.95	0.8	0	5643274	5.60126e+06	61	287432	59.8	88.43	357-c13
357	Agrobacterium	GCA_001526585.1	Agrobacterium sp. LY4	isolate	99.27	0.8	0	5642210	5.63826e+06	55	287428	59.8	88.4	357-c13
357	Agrobacterium	GCA_013319215.1	Agrobacterium tumefaciens 17-1474di	isolate	99.98	0.28	0	6001711	5.98615e+06	45	282487	58.4	88.4	357-c9		GCA_013320345
357	Agrobacterium	GCA_001860205.2	Agrobacterium vitis RF2/1	isolate	99.67	0.71	0	5993749	5.97106e+06	91	280754	57.5	87.32	357-c2		GCA_001860135
357	Agrobacterium	GCA_900045375.1	Agrobacterium tumefaciens str. B6	isolate	98.4	0.56	0	5845831	5.90727e+06	43	274641	59.2	87.6	357-c13		GCA_001692245
357	Agrobacterium	GCA_013320625.1	Agrobacterium tumefaciens 16-280-1a	isolate	100	0.14	0	5361390	5.35389e+06	38	271731	59.6	88.09	357-c13		GCA_013320635
357	Agrobacterium	GCA_013318455.1	Agrobacterium tumefaciens 17-713-lik	isolate	100	0.14	0	5633559	5.62568e+06	76	271006	59.6	87.69	357-c13		GCA_013318555
357	Agrobacterium	GCA_013318575.1	Agrobacterium tumefaciens 17-713-1ie	isolate	100	0.14	0	5629591	5.62172e+06	73	270666	59.6	87.74	357-c13		GCA_013318555
357	Agrobacterium	GCA_013318655.1	Agrobacterium tumefaciens 17-713-1ia	isolate	100	0.14	0	5636508	5.62863e+06	73	270666	59.6	87.73	357-c13		GCA_013318555
357	Agrobacterium	GCA_009498475.1	Agrobacterium tumefaciens ICMP 5856T	isolate	99.44	0.56	0	5817773	5817773	51	270595	59.2	88	357-c13		GCA_001692245
357	Agrobacterium	GCA_021462705.1	Agrobacterium vitis KFB 243	isolate	99.32	2.12	12.5	6524218	6.4316e+06	210	270166	57.6	87.48	357-c2		GCA_009744295
357	Agrobacterium	GCA_013318745.1	Agrobacterium tumefaciens 17-712c-1ii	isolate	100	0.14	0	5638611	5.63073e+06	71	270137	59.6	87.71	357-c13		GCA_013318555
357	Agrobacterium	GCA_013318815.1	Agrobacterium tumefaciens 17-712-1iv_(d)	isolate	100	0.14	0	5590961	5.58314e+06	71	270137	59.6	87.77	357-c13		GCA_013318555
357	Agrobacterium	GCA_001562555.1	Agrobacterium bohemicum R89-1	isolate	98.62	0.42	0	4750408	4.79645e+06	39	269455	56.3	88.15	357-c16
357	Agrobacterium	GCA_013320615.1	Agrobacterium tumefaciens 17-1007	isolate	100	0.92	25	6039894	5.98483e+06	51	265057	59.9	88.56	357-c11
357	Agrobacterium	GCA_000949895.1	Agrobacterium arsenijevicii KFB 330	isolate	99.93	0.66	0	6298483	6.26154e+06	74	264849	58.7	87.97	357-c9
357	Agrobacterium	GCA_013319065.1	Agrobacterium tumefaciens 17-1804-1a	isolate	99.98	0.28	0	6006235	5.99066e+06	48	264492	58.4	88.39	357-c9		GCA_013320345
357	Agrobacterium	GCA_013318515.1	Agrobacterium tumefaciens 17-713-lii	isolate	100	0.14	0	5583421	5.57562e+06	70	259953	59.6	87.79	357-c13		GCA_013318555
357	Agrobacterium	GCA_013318835.1	Agrobacterium tumefaciens 17-712-1iv_(b)	isolate	100	0.14	0	5637943	5.63006e+06	75	256242	59.6	87.71	357-c13		GCA_013318555
357	Agrobacterium	GCA_001541315.1	Agrobacterium tumefaciens str. B6	isolate	100	0.28	0	5657766	5.64197e+06	52	254976	59.3	88.04	357-c13		GCA_001692245
357	Agrobacterium	GCA_009744315.1	Agrobacterium vitis CG49	isolate	99.95	1.29	0	5956702	5.88374e+06	49	253784	57.6	87.44	357-c2
357	Agrobacterium	GCA_003610845.1	Agrobacterium deltaense T3F4	isolate	100	1.11	0	5640671	5.57875e+06	48	249700	59.8	87.78	357-c13
357	Agrobacterium	GCA_009744155.1	Agrobacterium vitis CG474	isolate	99.86	0.71	0	5355554	5.3252e+06	51	248472	57.7	87.38	357-c2
357	Agrobacterium	GCA_001860215.2	Agrobacterium vitis T1/7	isolate	99.67	1.84	0	6398163	6.30299e+06	111	243478	57.5	87.44	357-c2		GCA_001860135
357	Agrobacterium	GCA_001526505.1	Agrobacterium sp. D14	isolate	99.94	1.11	0	5541496	5.48391e+06	68	241466	59.8	88.04	357-c13
357	Agrobacterium	GCA_001526565.1	Agrobacterium sp. JL28	isolate	99.9	0.8	0	5644446	5.60521e+06	58	237132	59.8	88.44	357-c13
357	Agrobacterium	GCA_009744005.1	Agrobacterium vitis CG1000	isolate	99.95	1.84	14.29	5771392	5.6699e+06	65	237081	57.5	87.79	357-c2		GCA_009744225
357	Agrobacterium	GCA_008501865.1	Agrobacterium vitis SBV_10752	isolate	99.95	1.55	0	5726027	5.64141e+06	77	235493	57.5	87.78	357-c2		GCA_009744225
357	Agrobacterium	GCA_900012625.1	Agrobacterium sp. NCPPB 925	isolate	99.65	0.52	33.33	6145985	6.13555e+06	53	234795	59	87.34	357-c10		GCA_005221325
357	Agrobacterium	GCA_900012615.1	Agrobacterium genomosp. 13 str. CFBP 6927	isolate	99.44	0.94	0	5161592	5.14205e+06	48	234367	59.4	88.04	357-c12
357	Agrobacterium	GCA_013319225.1	Agrobacterium tumefaciens 17-1474ci	isolate	99.98	0.42	50	6011043	5.98709e+06	58	226383	58.4	88.36	357-c9		GCA_013320345
357	Agrobacterium	GCA_013318845.1	Agrobacterium tumefaciens 17-712-1iv_(c)	isolate	100	0.14	0	5499237	5.49155e+06	73	224383	59.6	87.78	357-c13		GCA_013318555
357	Agrobacterium	GCA_900013515.1	Agrobacterium deltaense Zutra 3/1	isolate	99.58	0.38	0	5753955	5.75626e+06	50	218419	59.8	87.65	357-c13
357	Agrobacterium	GCA_001758305.2	Agrobacterium vitis AB3	isolate	99.93	2.81	0	6139687	5.97595e+06	83	211647	57.6	88.1	357-c2		GCA_023701995
357	Agrobacterium	GCA_013322225.1	Agrobacterium larrymoorei FPH-AR2	isolate	98.12	0.56	0	4848962	4.91382e+06	59	208375	56.5	88.17	357-c24
357	Agrobacterium	GCA_014204625.1	Agrobacterium vitis S00303	isolate	97.5	0.95	0	4729281	4.80374e+06	42	207018	55.5	88.81	357-c3
357	Agrobacterium	GCA_013318495.1	Agrobacterium tumefaciens 17-713-1iv	isolate	100	0.14	0	5632644	5.62477e+06	82	206895	59.6	87.74	357-c13		GCA_013318555
357	Agrobacterium	GCA_013318675.1	Agrobacterium tumefaciens 17-712g-1ii	isolate	100	0.14	0	5641576	5.63369e+06	83	206895	59.6	87.7	357-c13		GCA_013318555
357	Agrobacterium	GCA_013318935.1	Agrobacterium tumefaciens 17-642-1b	isolate	100	0.14	0	5636904	5.62902e+06	87	206895	59.6	87.65	357-c13		GCA_013318555
357	Agrobacterium	GCA_013320235.1	Agrobacterium tumefaciens 17-712b-1ii	isolate	100	0.14	0	5636938	5.62906e+06	83	206895	59.6	87.68	357-c13		GCA_013318555
357	Agrobacterium	GCA_014873215.1	Agrobacterium vitis S00131	isolate	97.5	0.95	0	4728919	4.80337e+06	43	206599	55.5	88.84	357-c3
357	Agrobacterium	GCA_001860085.2	Agrobacterium vitis Rr4	isolate	99.95	1.29	0	5953477	5.88056e+06	82	200740	57.6	87.44	357-c2
357	Agrobacterium	GCA_009744325.1	Agrobacterium vitis CG78	isolate	99.57	1.53	12.5	5977765	5.91273e+06	114	194826	57.6	87.5	357-c2		GCA_009743935
357	Agrobacterium	GCA_001724035.1	Agrobacterium sp. SCN 61-19	MAG	98.71	0.58	0	4475018	4.50702e+06	47	193510	61.4	89.83	357-c1
357	Agrobacterium	GCA_013320405.1	Agrobacterium tumefaciens 17-1474-1c	isolate	99.98	0.42	50	6010666	5.98672e+06	70	192835	58.4	88.34	357-c9		GCA_013320345
357	Agrobacterium	GCA_900013495.1	Agrobacterium genomosp. 2 str. CFBP 5494	isolate	99.5	1.27	0	5884522	5.83956e+06	49	188388	59.2	87.65	357-c15
357	Agrobacterium	GCA_009744215.1	Agrobacterium vitis CG108	isolate	99.95	1.76	11.11	5838959	5.74079e+06	75	187709	57.6	87.57	357-c2
357	Agrobacterium	GCA_900013535.1	Agrobacterium tomkonis CFBP 6623	isolate	99.72	0.87	0	5529311	5.49688e+06	73	180611	59.2	87.57	357-c11		GCA_005221385
357	Agrobacterium	GCA_013318505.1	Agrobacterium tumefaciens 17-713-1ig	isolate	100	0.14	0	5628184	5.62032e+06	83	179910	59.6	87.7	357-c13		GCA_013318555
357	Agrobacterium	GCA_013318875.1	Agrobacterium tumefaciens 17-712-1iv_(a)	isolate	100	0.14	0	5495808	5.48812e+06	89	179909	59.6	87.8	357-c13		GCA_013318555
357	Agrobacterium	GCA_013318915.1	Agrobacterium tumefaciens 17-642-2b	isolate	100	0.14	0	5633797	5.62592e+06	77	177991	59.6	87.69	357-c13		GCA_013318555
357	Agrobacterium	GCA_013319085.1	Agrobacterium tumefaciens 17-1850-1d	isolate	100	0.71	50	5434972	5.39666e+06	73	172350	59.9	88.4	357-c13		GCA_013319015
357	Agrobacterium	GCA_013318895.1	Agrobacterium tumefaciens 17-712-1iii	isolate	100	0.14	0	5636039	5.62816e+06	80	168066	59.6	87.7	357-c13		GCA_013318555
357	Agrobacterium	GCA_013318725.1	Agrobacterium tumefaciens 17-712d-1ii	isolate	100	0.14	0	5519177	5.51146e+06	82	165282	59.6	87.79	357-c13		GCA_013318555
357	Agrobacterium	GCA_001860185.2	Agrobacterium vitis NW221	isolate	99.41	1.46	0	5784599	5.73471e+06	125	153547	57.6	87.63	357-c2		GCA_009743935
357	Agrobacterium	GCA_001860165.2	Agrobacterium vitis AT6	isolate	99.93	3.41	0	6120785	5.92296e+06	106	153524	57.6	87.95	357-c2		GCA_023701995
357	Agrobacterium	GCA_000518585.1	Agrobacterium larrymoorei AF3.10	isolate	98.78	0.42	0	5163333	5.20497e+06	76	152679	57.2	87.72	357-c23
357	Agrobacterium	GCA_013318585.1	Agrobacterium tumefaciens 17-713-1ic	isolate	100	0.14	0	5642418	5.63453e+06	85	152299	59.6	87.71	357-c13		GCA_013318555
357	Agrobacterium	GCA_013318625.1	Agrobacterium tumefaciens 17-713-1ib	isolate	100	0.14	0	5630096	5.62222e+06	92	141269	59.6	87.7	357-c13		GCA_013318555
357	Agrobacterium	GCA_009744115.1	Agrobacterium vitis CG957	isolate	99.95	2.64	0	5911589	5.76234e+06	113	141174	57.9	87.22	357-c2
357	Agrobacterium	GCA_013318385.1	Agrobacterium tumefaciens 1D1460	isolate	99.91	0.14	0	5645939	5.64312e+06	87	139610	59.3	87.76	357-c13		GCA_003666445
357	Agrobacterium	GCA_013318765.1	Agrobacterium tumefaciens 17-712-1iv_(f)	isolate	100	0.14	0	5490471	5.4828e+06	87	130367	59.6	87.73	357-c13		GCA_013318555
357	Agrobacterium	GCA_013318965.1	Agrobacterium tumefaciens 17-1853-1b	isolate	99.98	0.43	66.67	6398202	6.37208e+06	110	129564	58.3	88.09	357-c9		GCA_013320345
357	Agrobacterium	GCA_003261015.1	Agrobacterium sp. MS2	isolate	99.91	1.37	0	5484551	5.41524e+06	165	128125	59.2	87.89	357-c15
357	Agrobacterium	GCA_013318715.1	Agrobacterium tumefaciens 17-712e-1ii	isolate	100	0.14	0	5622221	5.61436e+06	83	123291	59.6	87.69	357-c13		GCA_013318555
357	Agrobacterium	GCA_013320275.1	Agrobacterium tumefaciens 17-712-1iv_(e)	isolate	100	0.14	0	5497271	5.48959e+06	92	123291	59.6	87.76	357-c13		GCA_013318555
357	Agrobacterium	GCA_013318475.1	Agrobacterium tumefaciens 17-713-1iii	isolate	100	0.14	0	5633180	5.6253e+06	95	121366	59.6	87.69	357-c13		GCA_013318555
357	Agrobacterium	GCA_000966435.1	Agrobacterium tumefaciens F4	isolate	99.89	0.09	0	5622222	5.62335e+06	97	117313	59.2	88.05	357-c10		GCA_000730975
357	Agrobacterium	GCA_913776585.1	Agrobacterium sp. SP210_3_metabat2_genome_mining.10	MAG	94.26	0.9	85.71	4075058	4.28232e+06	80	108038	57.6	88.42	357-c23
357	Agrobacterium	GCA_000349865.1	Agrobacterium tumefaciens str. Cherry 2E-2-2	isolate	100	0	0	5425293	5425293	112	98650	59.9	88.63	357-c13
357	Agrobacterium	GCA_001526605.1	Agrobacterium sp. TS43	isolate	99.62	0.82	0	5648595	5.62385e+06	176	82163	59.8	88.44	357-c13
357	Agrobacterium	GCA_002453905.1	Agrobacterium tumefaciens UBA6735	MAG	96.03	4.76	7.69	5368796	5.32671e+06	172	78355	59.5	87.93	357-c12		GCA_002454155
357	Agrobacterium	GCA_023006545.1	Agrobacterium sp. SHOUNA12C	isolate	99.94	0.53	20	6854554	6.82249e+06	197	70550	60	88.24	357-c6		GCA_023006555
357	Agrobacterium	GCA_006757705.1	Agrobacterium tumefaciens M109c	isolate	99.72	2.62	0	6310762	6.16647e+06	433	55884	59.5	87.37	357-c12
357	Agrobacterium	GCA_946479545.1	Agrobacterium sp. SRR10754060_bin.19_metawrap_v1.3.0_MAG	MAG	96.3	0.5	20	4952534	5.11625e+06	229	40237	60.2	88.69	357-c11
357	Agrobacterium	GCA_000699125.1	Agrobacterium tumefaciens GW4	isolate	99.41	1.68	0	5636665	5.57589e+06	459	21846	59.8	88.56	357-c13
357	Agrobacterium	GCA_003241215.1	Agrobacterium fabrum S2_009_000_R2_73	MAG	78.61	0	0	4642782	5.9061e+06	647	12020	60.4	88.39	357-c13
357	Agrobacterium	GCA_946482405.1	Agrobacterium sp. SRR14536366_bin.3_metawrap_v1.3.0_MAG	MAG	74.14	3.45	50	4173513	5.37893e+06	537	9483	60.1	88.91	357-c13
357	Agrobacterium	GCA_003541435.1	Agrobacterium sp. UBA9670	MAG	81.84	0.67	0	5093777	6.17353e+06	1173	8596	58.6	83.77	357-c9
357	Agrobacterium	GCA_003529865.1	Agrobacterium sp. UBA11724	MAG	77.07	0.99	0	4959814	6.35385e+06	1138	7864	59.5	82.41	357-c15
357	Agrobacterium	GCA_024508975.1	Agrobacterium sp. Bin.012_Pasture	MAG	71.63	5.42	0	5283780	6.8576e+06	1395	6412	58.2	85.58	357-c15
357	Agrobacterium	GCA_943914655.1	Agrobacterium sp. EF2K2tUHTW_bin.7.MAG	MAG	74.45	4.04	31.03	3894009	4.96115e+06	1859	2279	57	88.51	357-c19
1357	Lactococcus	GCA_012219925.1	Lactococcus raffinolactis Lr_19_5	isolate	97.92	0.22	0	2626341	2.67612e+06	2	2543729	39.2	86.61	1357-c1	1357-I-1
1357	Lactococcus	GCA_012219705.1	Lactococcus raffinolactis Lr_19_7	isolate	98.11	1.16	16.67	2405171	2.42286e+06	2	2381691	39.7	87.28	1357-c1	1357-I-1
1357	Lactococcus	GCA_012220065.1	Lactococcus raffinolactis Lr_19_14	isolate	98.11	1.26	50	2389467	2.40462e+06	2	2368909	39.7	87.31	1357-c1	1357-I-1
1357	Lactococcus	GCA_012220405.1	Lactococcus raffinolactis Lr_18_12S	isolate	98.11	0.69	0	2378211	2.4071e+06	3	2318892	39.7	86.99	1357-c1	1357-I-1
1357	Lactococcus	GCA_012221125.1	Lactococcus raffinolactis Lr_19_4S	isolate	98.11	0.6	0	2480778	2.5132e+06	7	2314635	39.4	86.64	1357-c1	1357-I-1
1357	Lactococcus	GCA_010669245.1	Lactococcus raffinolactis KACC 13441	isolate	98.11	0.88	0	2295672	2.31909e+06	1	2295672	39.7	86.99	1357-c1	1357-I-1
1357	Lactococcus	GCA_002310475.1	Lactococcus raffinolactis WiKim0068	isolate	97.99	0.6	0	2292235	2.32502e+06	3	2217417	39.7	87.16	1357-c1	1357-I-1
1357	Lactococcus	GCA_019586045.1	Lactococcus raffinolactis 3042	isolate	98.11	0.79	0	2276397	2.30172e+06	71	150801	39.8	87.71	1357-c1	1357-I-1
1357	Lactococcus	GCA_005864335.1	Lactococcus raffinolactis FAM 23217	isolate	98.11	1.38	57.14	2347098	2.35913e+06	74	105993	39.6	87.5	1357-c1	1357-I-1
1357	Lactococcus	GCA_019586085.1	Lactococcus raffinolactis 3039	isolate	98.11	0.88	0	2266645	2.28977e+06	111	73493	39.7	87.41	1357-c1	1357-I-1
1357	Lactococcus	GCA_016919665.1	Lactococcus taiwanensis K_LL001	isolate	99.62	0.38	0	2018259	2018259	1	2018259	38.8	86.76	1357-c12	1357-I-10
1357	Lactococcus	GCA_001622305.1	Lactococcus cremoris P7266	isolate	99.62	0.57	50	2000149	1.99636e+06	29	132185	38.6	87.66	1357-c12	1357-I-10
1357	Lactococcus	GCA_000025045.1	Lactococcus lactis KF147	isolate	100	1.09	0	2635654	2.60724e+06	2	2598144	34.9	85.94	1357-c13	1357-I-11
1357	Lactococcus	GCA_003176835.1	Lactococcus lactis 14B4	isolate	100	0.38	0	2639081	2.62909e+06	2	2579381	35	86.64	1357-c13	1357-I-11
1357	Lactococcus	GCA_002078975.2	Lactococcus lactis UC06	isolate	100	0.32	0	2727114	2.71842e+06	7	2571427	35.1	85.67	1357-c13	1357-I-11
1357	Lactococcus	GCA_023809745.1	Lactococcus lactis WiKim0124	isolate	100	0.38	0	2505913	2.49643e+06	1	2505913	34.8	85.61	1357-c13	1357-I-11
1357	Lactococcus	GCA_023734755.1	Lactococcus lactis ID-5	isolate	100	0.76	0	2489582	2.4708e+06	1	2489582	35	85.99	1357-c13	1357-I-11
1357	Lactococcus	GCA_000807375.1	Lactococcus lactis S0	isolate	100	0.57	0	2488699	2.47459e+06	1	2488699	35.2	86.02	1357-c13	1357-I-11
1357	Lactococcus	GCA_000703145.1	Lactococcus lactis 511	isolate	99.62	0	0	2480811	2.49027e+06	1	2480811	35.1	86.09	1357-c13	1357-I-11
1357	Lactococcus	GCA_022494905.1	Lactococcus lactis IMAU11823	isolate	100	0.38	0	2618773	2.60886e+06	4	2458520	35.2	85.96	1357-c13	1357-I-11
1357	Lactococcus	GCA_023734735.1	Lactococcus lactis L8	isolate	100	0.38	0	2455239	2.44594e+06	1	2455239	35.1	86.49	1357-c13	1357-I-11
1357	Lactococcus	GCA_023206755.1	Lactococcus lactis KF140	isolate	100	0.38	0	2466849	2.45751e+06	4	2428178	35.2	85.97	1357-c13	1357-I-11
1357	Lactococcus	GCA_020463755.1	Lactococcus lactis LAC460	isolate	100	0	0	2426597	2426597	1	2426597	35	85.78	1357-c13	1357-I-11
1357	Lactococcus	GCA_016406265.1	Lactococcus lactis WiKim0098	isolate	100	0.38	0	2501263	2.49179e+06	2	2424176	35	86.05	1357-c13	1357-I-11
1357	Lactococcus	GCA_007954765.1	Lactococcus lactis CBA3619	isolate	100	0.76	0	2525433	2.50638e+06	2	2417847	34.9	85.78	1357-c13	1357-I-11
1357	Lactococcus	GCA_002804285.1	Lactococcus lactis G423	isolate	100	1.21	0	2414663	2.38579e+06	1	2414663	35.1	86.26	1357-c13	1357-I-11
1357	Lactococcus	GCA_016027975.1	Lactococcus lactis FDAARGOS_887	isolate	100	0.75	66.67	2582979	2.56375e+06	5	2402617	35.2	85.39	1357-c13	1357-I-11
1357	Lactococcus	GCA_000761115.1	Lactococcus lactis AI06	isolate	99.62	0.76	0	2398091	2.38901e+06	1	2398091	35	86.48	1357-c13	1357-I-11
1357	Lactococcus	GCA_013423365.1	Lactococcus lactis 11/19B-1	isolate	100	0.19	0	2513929	2.50916e+06	6	2396965	35	86.03	1357-c13	1357-I-11
1357	Lactococcus	GCA_002078995.2	Lactococcus lactis UC08	isolate	99.24	0.57	0	2548507	2.55336e+06	6	2381741	34.9	85.08	1357-c13	1357-I-11
1357	Lactococcus	GCA_023822205.1	Lactococcus lactis IBB417	isolate	100	0.57	50	2508716	2.4945e+06	6	2380344	35.2	85.64	1357-c13	1357-I-11
1357	Lactococcus	GCA_014334715.1	Lactococcus lactis K_LL005	isolate	100	0.38	0	2375093	2.3661e+06	1	2375093	35	86.08	1357-c13	1357-I-11
1357	Lactococcus	GCA_002895225.1	Lactococcus lactis G50	isolate	100	0.13	0	2346663	2.34362e+06	1	2346663	35	86.18	1357-c13	1357-I-11
1357	Lactococcus	GCA_023822185.1	Lactococcus lactis IBB109	isolate	100	0.38	100	2632948	2.62298e+06	6	2344660	35.2	85.67	1357-c13	1357-I-11
1357	Lactococcus	GCA_002866835.1	Lactococcus lactis WFLU12	isolate	100	0	0	2511408	2511408	3	2272213	35.1	86	1357-c13	1357-I-11
1357	Lactococcus	GCA_002926075.1	Lactococcus lactis PAZ	isolate	100	0.38	0	2576367	2.56661e+06	19	1399978	34.8	87.12	1357-c13	1357-I-11
1357	Lactococcus	GCA_006351065.1	Lactococcus lactis DPC 6756	isolate	100	0.38	0	2491705	2.48227e+06	41	637420	35	86.88	1357-c13	1357-I-11
1357	Lactococcus	GCA_021961665.1	Lactococcus lactis UGLL01	isolate	100	0.19	0	2416341	2.41176e+06	12	551574	34.8	87	1357-c13	1357-I-11
1357	Lactococcus	GCA_020782925.1	Lactococcus lactis Three	isolate	99.62	0.38	0	2893565	2893565	53	488067	34.5	85.91	1357-c13	1357-I-11
1357	Lactococcus	GCA_925281505.1	Lactococcus lactis IM145	isolate	100	1.52	0	2417094	2.3809e+06	11	487100	35	87.22	1357-c13	1357-I-11
1357	Lactococcus	GCA_023613935.1	Lactococcus lactis JXNPKM 1305	isolate	100	0	0	2501319	2501319	13	450479	34.7	86.58	1357-c13	1357-I-11
1357	Lactococcus	GCA_013249195.1	Lactococcus lactis BIO6722	isolate	100	0	0	2589822	2589822	106	402783	35	86.13	1357-c13	1357-I-11
1357	Lactococcus	GCA_015551225.1	Lactococcus lactis 1001095IJ_161003_G11	isolate	100	0.38	0	2324176	2.31538e+06	16	384994	34.8	86.58	1357-c13	1357-I-11
1357	Lactococcus	GCA_024461935.1	Lactococcus lactis DFI.7.80	isolate	100	0.96	25	2497795	2.47404e+06	55	368922	34.9	87.07	1357-c13	1357-I-11
1357	Lactococcus	GCA_902364565.1	Lactococcus lactis MGYG-HGUT-00226	isolate	100	0.76	0	2363031	2.34521e+06	15	355599	34.9	87.55	1357-c13	1357-I-11
1357	Lactococcus	GCA_004123105.1	Lactococcus lactis QH27_1	isolate	99.62	0.94	0	2781719	2.76623e+06	81	354220	34.9	86.27	1357-c13	1357-I-11
1357	Lactococcus	GCA_002563455.1	Lactococcus lactis 417	isolate	100	1.14	0	2381242	2.3544e+06	20	302354	34.9	86.99	1357-c13	1357-I-11
1357	Lactococcus	GCA_020218185.1	Lactococcus sp. SK2-659	isolate	100	0.19	0	2438411	2.43379e+06	55	298076	34.9	86.76	1357-c13	1357-I-11
1357	Lactococcus	GCA_025188825.1	Lactococcus lactis CIRM-BIA 2200	isolate	100	0.38	0	2470367	2.46102e+06	42	295697	34.9	86.89	1357-c13	1357-I-11
1357	Lactococcus	GCA_002563475.1	Lactococcus lactis 537	isolate	100	0.76	0	2597939	2.57834e+06	23	279699	34.7	86.85	1357-c13	1357-I-11
1357	Lactococcus	GCA_002115705.1	Lactococcus lactis DmW198	isolate	100	0.38	0	2478748	2.46936e+06	25	265635	34.8	87.05	1357-c13	1357-I-11
1357	Lactococcus	GCA_025188795.1	Lactococcus lactis CIRM-BIA 2201	isolate	100	0	0	2271492	2271492	29	263757	34.9	87.39	1357-c13	1357-I-11
1357	Lactococcus	GCA_025133035.1	Lactococcus lactis 1031	isolate	100	0.01	100	2304617	2.30439e+06	33	263745	34.9	87.22	1357-c13	1357-I-11
1357	Lactococcus	GCA_925292645.1	Lactococcus lactis IM1325	isolate	100	0.13	0	2453688	2.4505e+06	53	262713	34.9	86.67	1357-c13	1357-I-11
1357	Lactococcus	GCA_016516525.1	Lactococcus sp. S64	isolate	100	1.52	0	2479731	2.4426e+06	49	250959	34.8	86.89	1357-c13	1357-I-11
1357	Lactococcus	GCA_023893665.1	Lactococcus lactis MA1	isolate	100	0.13	0	2626164	2.62275e+06	124	239897	35	85.57	1357-c13	1357-I-11
1357	Lactococcus	GCA_005864305.1	Lactococcus lactis FAM 17927	isolate	100	0.66	0	2757319	2.73924e+06	49	234031	34.9	86.49	1357-c13	1357-I-11
1357	Lactococcus	GCA_015552555.1	Lactococcus lactis 1001283B150209_150212_B9	isolate	100	0.57	0	2509912	2.49569e+06	30	233853	34.8	87.24	1357-c13	1357-I-11
1357	Lactococcus	GCA_011800235.1	Lactococcus sp. EKM502L	isolate	100	0.38	0	2699645	2.68943e+06	117	229892	34.9	86.07	1357-c13	1357-I-11
1357	Lactococcus	GCA_001456725.1	Lactococcus lactis KF134	isolate	100	0.96	0	2463397	2.43997e+06	33	226898	34.8	86.88	1357-c13	1357-I-11
1357	Lactococcus	GCA_925288765.1	Lactococcus lactis IM143	isolate	100	0.57	0	2436307	2.4225e+06	28	226111	35	86.38	1357-c13	1357-I-11
1357	Lactococcus	GCA_001456595.1	Lactococcus lactis KF196	isolate	100	1.4	0	2445893	2.41212e+06	38	218093	34.8	87.03	1357-c13	1357-I-11
1357	Lactococcus	GCA_018320725.1	Lactococcus lactis Lac3	isolate	100	0.32	0	2441808	2.43402e+06	55	217535	34.8	86.28	1357-c13	1357-I-11
1357	Lactococcus	GCA_016649195.1	Lactococcus lactis LB7	isolate	100	0.76	0	2890710	2.86891e+06	95	212530	35	86.37	1357-c13	1357-I-11
1357	Lactococcus	GCA_001456455.1	Lactococcus lactis E34	isolate	100	0.38	0	2375664	2.36667e+06	46	206579	34.9	87.69	1357-c13	1357-I-11
1357	Lactococcus	GCA_002563575.1	Lactococcus lactis 21	isolate	100	0.69	0	2500964	2.48383e+06	36	206264	34.7	86.18	1357-c13	1357-I-11
1357	Lactococcus	GCA_001456755.1	Lactococcus lactis KF201	isolate	100	1.14	0	2376387	2.3496e+06	62	189432	34.9	87.13	1357-c13	1357-I-11
1357	Lactococcus	GCA_001456655.1	Lactococcus lactis LMG8526	isolate	100	0.76	0	2477489	2.4588e+06	48	188330	34.8	87.43	1357-c13	1357-I-11
1357	Lactococcus	GCA_002563535.1	Lactococcus lactis 38	isolate	100	0	0	2497340	2497340	50	180248	34.7	85.8	1357-c13	1357-I-11
1357	Lactococcus	GCA_006146065.1	Lactococcus lactis FS2	isolate	99.62	0.44	16.67	2552907	2.55138e+06	96	179809	35.2	86.17	1357-c13	1357-I-11
1357	Lactococcus	GCA_015667015.1	Lactococcus lactis 1001287H_170206_A1	isolate	100	0.57	0	2523744	2.50944e+06	56	175803	34.9	86.16	1357-c13	1357-I-11
1357	Lactococcus	GCA_025128885.1	Lactococcus lactis EIP26B	isolate	100	0.32	0	2501498	2.49352e+06	136	173020	35	86.3	1357-c13	1357-I-11
1357	Lactococcus	GCA_001456475.1	Lactococcus lactis K231	isolate	100	0.38	0	2336037	2.32719e+06	60	164716	34.8	86.5	1357-c13	1357-I-11
1357	Lactococcus	GCA_007096415.1	Lactococcus lactis MRS45.2	isolate	100	0.76	33.33	2712042	2.69159e+06	68	164190	35	87.06	1357-c13	1357-I-11
1357	Lactococcus	GCA_025128875.1	Lactococcus lactis EIP25C	isolate	100	0	0	2408127	2408127	63	163189	35	87.23	1357-c13	1357-I-11
1357	Lactococcus	GCA_018916825.1	Lactococcus lactis N35	isolate	100	0	0	2445684	2445684	44	162520	34.9	86.39	1357-c13	1357-I-11
1357	Lactococcus	GCA_932750895.1	Lactococcus lactis Lactococcus_lactis_DSM110082	isolate	100	0	0	2582571	2582571	70	161421	34.9	86.87	1357-c13	1357-I-11
1357	Lactococcus	GCA_000493355.1	Lactococcus lactis Dephy 1	isolate	100	0.95	25	2603548	2.57905e+06	63	160394	35.1	86.46	1357-c13	1357-I-11
1357	Lactococcus	GCA_001456615.1	Lactococcus lactis KF282	isolate	100	0.38	0	2651253	2.64122e+06	98	159574	34.8	86.82	1357-c13	1357-I-11
1357	Lactococcus	GCA_025189205.1	Lactococcus lactis CIRM-BIA 644	isolate	100	0.51	0	2522235	2.50944e+06	129	157043	34.9	86.15	1357-c13	1357-I-11
1357	Lactococcus	GCA_008180075.1	Lactococcus lactis BGBU1-4	isolate	100	0.75	100	2655682	2.63591e+06	123	154988	35	86.21	1357-c13	1357-I-11
1357	Lactococcus	GCA_001456775.1	Lactococcus lactis Li-1	isolate	99.62	0.45	0	2475932	2.4742e+06	75	152875	34.9	86.44	1357-c13	1357-I-11
1357	Lactococcus	GCA_009497135.1	Lactococcus lactis A12	isolate	100	0	0	2485026	2485026	43	149613	34.9	87.03	1357-c13	1357-I-11
1357	Lactococcus	GCA_003838345.1	Lactococcus lactis 641-C8	isolate	100	0	0	2409150	2409150	48	149198	35.1	86.62	1357-c13	1357-I-11
1357	Lactococcus	GCA_007097625.1	Lactococcus lactis MRS76.5	isolate	100	1.82	16.67	2678970	2.63108e+06	96	148952	34.9	86.4	1357-c13	1357-I-11
1357	Lactococcus	GCA_003594665.1	Lactococcus lactis W8	isolate	100	0.88	0	2439471	2.41819e+06	25	147833	34.9	86.37	1357-c13	1357-I-11
1357	Lactococcus	GCA_013007555.1	Lactococcus lactis SS45	isolate	100	0.57	0	2492516	2.47839e+06	73	146841	34.9	85.94	1357-c13	1357-I-11
1357	Lactococcus	GCA_001456495.1	Lactococcus lactis KF7	isolate	100	0.38	0	2366759	2.3578e+06	54	146100	34.9	86.6	1357-c13	1357-I-11
1357	Lactococcus	GCA_013423685.1	Lactococcus lactis SP2C4	isolate	100	0.57	0	2555876	2.54139e+06	106	142786	34.9	86.28	1357-c13	1357-I-11
1357	Lactococcus	GCA_000442845.1	Lactococcus lactis A12	isolate	100	0.76	50	2700005	2.67964e+06	42	140171	35.3	86.61	1357-c13	1357-I-11
1357	Lactococcus	GCA_025132925.1	Lactococcus lactis 1053	isolate	100	1.39	76.19	3024702	2.98324e+06	300	140143	35.1	84.59	1357-c13	1357-I-11
1357	Lactococcus	GCA_025128765.1	Lactococcus lactis NCDO1867	isolate	100	0.51	0	2485010	2.4724e+06	142	138385	34.8	86.14	1357-c13	1357-I-11
1357	Lactococcus	GCA_002441815.1	Lactococcus lactis ATCC 19435	isolate	99.62	0.57	0	2463410	2.45874e+06	76	137627	35.2	87.2	1357-c13	1357-I-11
1357	Lactococcus	GCA_001456525.1	Lactococcus lactis K337	isolate	100	0.19	0	2445522	2.44088e+06	61	135528	34.7	86.74	1357-c13	1357-I-11
1357	Lactococcus	GCA_023743795.1	Lactococcus lactis DRD-89	isolate	99.81	0.19	0	2542295	2542295	91	134390	34.9	85.08	1357-c13	1357-I-11
1357	Lactococcus	GCA_025130825.1	Lactococcus lactis EIP20F	isolate	100	0.09	0	2751308	2.74883e+06	185	134186	34.8	86.33	1357-c13	1357-I-11
1357	Lactococcus	GCA_015666905.1	Lactococcus lactis J1101437_171009_F11	isolate	100	0	0	2555576	2555576	73	131967	35	86.13	1357-c13	1357-I-11
1357	Lactococcus	GCA_025130865.1	Lactococcus lactis UCMA5716	isolate	100	0.57	0	2557165	2.54267e+06	62	125255	34.8	86.84	1357-c13	1357-I-11
1357	Lactococcus	GCA_002277015.1	Lactococcus lactis Olga-2	isolate	99.62	0.75	0	2730772	2.72071e+06	368	120090	35.2	86.28	1357-c13	1357-I-11
1357	Lactococcus	GCA_000759595.1	Lactococcus lactis Bpl1	isolate	100	0.38	0	2305703	2.29697e+06	64	114887	34.9	87.31	1357-c13	1357-I-11
1357	Lactococcus	GCA_001437565.1	Lactococcus lactis LMG 7760	isolate	100	0	0	2245449	2245449	68	106036	35	86.02	1357-c13	1357-I-11
1357	Lactococcus	GCA_014830215.1	Lactococcus lactis RJAA.1(a)	isolate	100	0	0	2330865	2330865	55	99892	35	86.28	1357-c13	1357-I-11
1357	Lactococcus	GCA_025128935.1	Lactococcus lactis EIP08A	isolate	100	0.57	50	2764693	2.74902e+06	201	99326	34.8	86.4	1357-c13	1357-I-11
1357	Lactococcus	GCA_023744485.1	Lactococcus lactis DRD-132	isolate	100	0.19	0	2594049	2.58913e+06	75	98404	35	85.44	1357-c13	1357-I-11
1357	Lactococcus	GCA_003839715.1	Lactococcus lactis L98	isolate	100	0.76	33.33	2486254	2.4675e+06	94	97590	34.9	86.49	1357-c13	1357-I-11
1357	Lactococcus	GCA_025128715.1	Lactococcus lactis NCDO2727	isolate	100	0.57	0	2415526	2.40184e+06	125	96026	35.1	85.98	1357-c13	1357-I-11
1357	Lactococcus	GCA_025189215.1	Lactococcus lactis CIRM-BIA 1578	isolate	100	0.95	33.33	2477110	2.4538e+06	198	95855	35	86.19	1357-c13	1357-I-11
1357	Lactococcus	GCA_005146285.1	Lactococcus lactis CH_LC01	isolate	100	0.38	0	2688147	2.67797e+06	139	95287	35.1	86.3	1357-c13	1357-I-11
1357	Lactococcus	GCA_025128835.1	Lactococcus lactis EIP20B	isolate	100	0.51	0	2669610	2.65606e+06	194	94401	34.9	86.17	1357-c13	1357-I-11
1357	Lactococcus	GCA_001456835.1	Lactococcus lactis N42	isolate	100	0.44	0	2743919	2.7319e+06	169	92697	35.1	86.7	1357-c13	1357-I-11
1357	Lactococcus	GCA_025128655.1	Lactococcus lactis S188	isolate	100	0.19	0	2305813	2.30144e+06	65	92672	35	86.74	1357-c13	1357-I-11
1357	Lactococcus	GCA_016649155.1	Lactococcus lactis LB6	isolate	100	1.14	0	2722654	2.69197e+06	87	88643	34.9	86.2	1357-c13	1357-I-11
1357	Lactococcus	GCA_001456545.1	Lactococcus lactis KF67	isolate	100	1.58	14.29	2684299	2.64255e+06	110	88288	34.8	86.49	1357-c13	1357-I-11
1357	Lactococcus	GCA_009661965.1	Lactococcus lactis UL8	isolate	100	0	0	2392814	2392814	104	84199	35.1	86.64	1357-c13	1357-I-11
1357	Lactococcus	GCA_025188905.1	Lactococcus lactis CIRM-BIA 1215	isolate	100	0.75	100	2356136	2.3386e+06	160	83654	35	86.16	1357-c13	1357-I-11
1357	Lactococcus	GCA_025132885.1	Lactococcus lactis 1102	isolate	100	1.52	50	2573646	2.53511e+06	237	82877	35.1	86.12	1357-c13	1357-I-11
1357	Lactococcus	GCA_025128915.1	Lactococcus lactis EIP03C	isolate	100	0.38	0	2645154	2.63514e+06	206	82804	35	86.04	1357-c13	1357-I-11
1357	Lactococcus	GCA_025189165.1	Lactococcus lactis CIRM-BIA 1562	isolate	100	1.13	0	2622278	2.59298e+06	248	80435	35	85.8	1357-c13	1357-I-11
1357	Lactococcus	GCA_025189105.1	Lactococcus lactis CIRM-BIA 1577	isolate	100	0.57	0	2696040	2.68076e+06	209	78904	34.9	86.47	1357-c13	1357-I-11
1357	Lactococcus	GCA_020553675.1	Lactococcus lactis MSK.18.79	isolate	100	0	0	2470174	2470174	102	77832	34.9	86.34	1357-c13	1357-I-11
1357	Lactococcus	GCA_010974735.1	Lactococcus lactis MS22337	isolate	100	0.75	50	2659725	2.63993e+06	237	76645	35.1	85.8	1357-c13	1357-I-11
1357	Lactococcus	GCA_025133065.1	Lactococcus lactis 754	isolate	100	0.38	100	2581259	2.57149e+06	206	73293	34.9	85.99	1357-c13	1357-I-11
1357	Lactococcus	GCA_025128785.1	Lactococcus lactis EIP13I	isolate	100	0.51	0	2707835	2.6941e+06	279	71283	35	86.02	1357-c13	1357-I-11
1357	Lactococcus	GCA_025189085.1	Lactococcus lactis CIRM-BIA 851	isolate	100	0.76	33.33	2626579	2.60677e+06	219	69588	34.8	86.37	1357-c13	1357-I-11
1357	Lactococcus	GCA_025189005.1	Lactococcus lactis CIRM-BIA 1210	isolate	100	0.57	50	2440919	2.42708e+06	204	67496	35.1	86.23	1357-c13	1357-I-11
1357	Lactococcus	GCA_001456685.1	Lactococcus lactis LMG9447	isolate	100	1.14	75	2707537	2.67702e+06	227	67213	34.8	86.07	1357-c13	1357-I-11
1357	Lactococcus	GCA_001456785.1	Lactococcus lactis M20	isolate	100	0.95	0	2674319	2.64915e+06	149	66524	34.8	86.68	1357-c13	1357-I-11
1357	Lactococcus	GCA_001672265.1	Lactococcus lactis RTB018	isolate	99.02	1.48	81.25	2486648	2.47428e+06	79	65990	35.3	85.27	1357-c13	1357-I-11
1357	Lactococcus	GCA_025132965.1	Lactococcus lactis 1037	isolate	100	1.33	60	2625371	2.59091e+06	262	63950	35.1	85.94	1357-c13	1357-I-11
1357	Lactococcus	GCA_009661865.1	Lactococcus cremoris SMQ450	isolate	99.24	0.57	50	2636198	2.64122e+06	165	62099	35	86.12	1357-c13	1357-I-11
1357	Lactococcus	GCA_025128735.1	Lactococcus lactis NCDO2111	isolate	100	0	0	2440919	2440919	227	60673	34.9	85.93	1357-c13	1357-I-11
1357	Lactococcus	GCA_025188965.1	Lactococcus lactis CIRM-BIA 633	isolate	100	1.14	50	2507406	2.47914e+06	153	57953	34.9	86.19	1357-c13	1357-I-11
1357	Lactococcus	GCA_025188855.1	Lactococcus lactis CIRM-BIA 639	isolate	100	1.32	0	2651390	2.61685e+06	260	57190	35	86.2	1357-c13	1357-I-11
1357	Lactococcus	GCA_000786755.1	Lactococcus lactis 1AA59	isolate	100	0.88	0	2576542	2.55407e+06	218	56562	35	86.48	1357-c13	1357-I-11
1357	Lactococcus	GCA_025188985.1	Lactococcus lactis CIRM-BIA 88	isolate	99.62	0.76	33.33	2518117	2.50858e+06	258	56385	35	85.92	1357-c13	1357-I-11
1357	Lactococcus	GCA_000284735.1	Lactococcus lactis CNCM I-1631	isolate	100	0.38	0	2511332	2.50183e+06	131	55851	34.9	86.76	1357-c13	1357-I-11
1357	Lactococcus	GCA_025130815.1	Lactococcus lactis UCMA5713	isolate	100	1.14	60	2525156	2.49669e+06	247	53555	35	85.81	1357-c13	1357-I-11
1357	Lactococcus	GCA_010974775.1	Lactococcus lactis MS22336	isolate	100	0.38	100	2692760	2.68257e+06	278	53121	35	85.89	1357-c13	1357-I-11
1357	Lactococcus	GCA_022509735.1	Lactococcus lactis EIP07A	isolate	100	0.38	100	2505036	2.49555e+06	88	51911	34.9	86.75	1357-c13	1357-I-11
1357	Lactococcus	GCA_001456855.1	Lactococcus lactis UC317	isolate	100	0.95	75	2498421	2.47491e+06	213	51401	35	86.25	1357-c13	1357-I-11
1357	Lactococcus	GCA_022509285.1	Lactococcus lactis QAULLNA8	isolate	100	0.57	50	2553575	2.5391e+06	186	51270	35	86.07	1357-c13	1357-I-11
1357	Lactococcus	GCA_001456505.1	Lactococcus lactis KF24	isolate	100	1.07	0	2619218	2.59149e+06	192	50895	34.9	86.22	1357-c13	1357-I-11
1357	Lactococcus	GCA_025128555.1	Lactococcus lactis NCDO2738	isolate	100	1.77	70	2493657	2.45029e+06	301	50418	34.9	86.03	1357-c13	1357-I-11
1357	Lactococcus	GCA_000761565.1	Lactococcus lactis CECT 4433	isolate	99.04	0.63	50	2579153	2.58769e+06	111	44332	34.9	86.33	1357-c13	1357-I-11
1357	Lactococcus	GCA_001017475.1	Lactococcus lactis DPC6853	isolate	99.68	1.45	83.33	2507146	2.47913e+06	116	40790	35	85.27	1357-c13	1357-I-11
1357	Lactococcus	GCA_010974785.1	Lactococcus lactis MS22333	isolate	99.92	0.38	0	2689322	2.68128e+06	343	34236	35.1	85.62	1357-c13	1357-I-11
1357	Lactococcus	GCA_001456695.1	Lactococcus lactis LMG14418	isolate	100	0.19	0	2410930	2.40636e+06	225	26827	35.1	86.99	1357-c13	1357-I-11
1357	Lactococcus	GCA_022340965.1	Lactococcus lactis CJNU 3001	isolate	97.25	3.68	33.33	2302046	2.28083e+06	877	4559	34.8	86.29	1357-c13	1357-I-11
1357	Lactococcus	GCA_022631055.1	Lactococcus lactis PHM5-37	isolate	100	0.76	0	2399648	2.38155e+06	34	277753	34.9	87.24	1357-c13	1357-I-12
1357	Lactococcus	GCA_020218165.1	Lactococcus sp. NH2-7C	isolate	99.62	0.19	0	2576236	2.58114e+06	73	177851	34.9	87.39	1357-c13	1357-I-12
1357	Lactococcus	GCA_025133055.1	Lactococcus lactis 756	isolate	100	0.69	0	2633100	2.61506e+06	189	104563	34.8	86.45	1357-c13	1357-I-12
1357	Lactococcus	GCA_025132985.1	Lactococcus lactis 1040	isolate	100	0	0	2696739	2696739	212	91519	35	86.13	1357-c13	1357-I-12
1357	Lactococcus	GCA_025133095.1	Lactococcus lactis 752	isolate	99.81	1.26	0	2487879	2.46154e+06	224	68800	35	85.02	1357-c13	1357-I-12
1357	Lactococcus	GCA_023169905.1	Lactococcus cremoris 7-1	isolate	100	0.94	0	2687455	2.66243e+06	3	2557589	35.7	85.48	1357-c13	1357-I-13
1357	Lactococcus	GCA_016921035.1	Lactococcus cremoris W34	isolate	99.62	0.94	50	2544033	2.52987e+06	5	2459886	35.9	84.94	1357-c13	1357-I-13
1357	Lactococcus	GCA_000236475.1	Lactococcus lactis A76	isolate	99.81	1.13	25	2577104	2.5531e+06	5	2452616	35.9	85.01	1357-c13	1357-I-13
1357	Lactococcus	GCA_000468955.1	Lactococcus lactis KW2	isolate	100	0	0	2427048	2427048	1	2427048	35.7	86.82	1357-c13	1357-I-13
1357	Lactococcus	GCA_002078765.2	Lactococcus cremoris UC109	isolate	100	0.38	0	2415714	2.40657e+06	8	2248096	35.8	84.87	1357-c13	1357-I-13
1357	Lactococcus	GCA_000805435.1	Lactococcus cremoris A17	isolate	100	0.75	0	2679936	2.65999e+06	16	517333	35.6	80.91	1357-c13	1357-I-13
1357	Lactococcus	GCA_003346395.1	Lactococcus cremoris KMB_596	isolate	100	0.38	0	2488720	2.4793e+06	41	227423	35.6	86.69	1357-c13	1357-I-13
1357	Lactococcus	GCA_002441825.1	Lactococcus cremoris DSM 21502	isolate	100	0.19	0	2611420	2.60647e+06	62	214628	35.5	86.75	1357-c13	1357-I-13
1357	Lactococcus	GCA_021165615.1	Lactococcus cremoris WA2-67	isolate	100	0.75	0	2573237	2.55408e+06	31	214342	35.4	87.49	1357-c13	1357-I-13
1357	Lactococcus	GCA_005864265.1	Lactococcus cremoris FAM 17891	isolate	100	0.57	0	2718424	2.70302e+06	68	180997	35.4	86.03	1357-c13	1357-I-13
1357	Lactococcus	GCA_001622205.1	Lactococcus cremoris KW10	isolate	100	1.51	0	2361020	2.3259e+06	46	141696	35.5	87.28	1357-c13	1357-I-13
1357	Lactococcus	GCA_025131095.1	Lactococcus cremoris UCMA1720	isolate	99.62	0.75	0	2619085	2.60943e+06	117	126289	35.3	85.8	1357-c13	1357-I-13
1357	Lactococcus	GCA_025131055.1	Lactococcus cremoris EIP53A	isolate	100	0.19	0	2535664	2.53086e+06	82	124770	35.4	86.31	1357-c13	1357-I-13
1357	Lactococcus	GCA_025131025.1	Lactococcus cremoris EIP58E	isolate	100	0.88	0	2672544	2.64923e+06	185	121662	35.4	85.78	1357-c13	1357-I-13
1357	Lactococcus	GCA_001622225.1	Lactococcus cremoris V4	isolate	100	0	0	2548952	2548952	103	117655	35.4	86.2	1357-c13	1357-I-13
1357	Lactococcus	GCA_025131075.1	Lactococcus cremoris EIP36F	isolate	100	0.19	0	2652336	2.64731e+06	126	116426	35.4	86.37	1357-c13	1357-I-13
1357	Lactococcus	GCA_025130995.1	Lactococcus cremoris EIP53J	isolate	100	1.64	0	2776483	2.73168e+06	213	100451	35.3	86.14	1357-c13	1357-I-13
1357	Lactococcus	GCA_001622285.1	Lactococcus cremoris N41	isolate	100	1.7	33.33	2615712	2.57199e+06	182	69960	35.4	85.56	1357-c13	1357-I-13
1357	Lactococcus	GCA_000731635.1	Lactococcus lactis GE214	isolate	99.87	2.52	18.18	2801031	2.73565e+06	243	66719	35.4	85.96	1357-c13	1357-I-13
1357	Lactococcus	GCA_007096695.1	Lactococcus lactis M178B.2	isolate	100	0.94	0	2720926	2.69559e+06	163	64431	35.5	85.42	1357-c13	1357-I-13
1357	Lactococcus	GCA_025211525.1	Lactococcus cremoris CIRM-BIA 631	isolate	100	0.75	0	2553953	2.53494e+06	188	62726	35.5	85.81	1357-c13	1357-I-13
1357	Lactococcus	GCA_001005455.1	Lactococcus cremoris DPC6860	isolate	98.68	1.32	33.33	2607437	2607437	103	57038	35.6	85.7	1357-c13	1357-I-13
1357	Lactococcus	GCA_025130975.1	Lactococcus cremoris L24	isolate	99.25	0.57	0	2448452	2.45287e+06	191	53165	35.9	86.79	1357-c13	1357-I-13
1357	Lactococcus	GCA_025130945.1	Lactococcus cremoris CNRZ268	isolate	100	1.32	0	2467657	2.43551e+06	234	52619	35.6	85.49	1357-c13	1357-I-13
1357	Lactococcus	GCA_001005395.1	Lactococcus cremoris DPC6856	isolate	100	2.26	45.45	2862383	2.79912e+06	204	39990	35.3	84.42	1357-c13	1357-I-13
1357	Lactococcus	GCA_900240855.1	Lactococcus lactis CF101	isolate	100	0.57	0	2600432	2.58569e+06	127	36984	35.5	85.23	1357-c13	1357-I-13
1357	Lactococcus	GCA_001591705.1	Lactococcus lactis NBRC 100676	isolate	99.81	0.57	0	2344093	2.33522e+06	122	34772	35.6	85.79	1357-c13	1357-I-13
1357	Lactococcus	GCA_900240895.1	Lactococcus lactis CF108	isolate	100	0.06	100	2565416	2.56388e+06	181	32162	35.6	84.9	1357-c13	1357-I-13
1357	Lactococcus	GCA_025211575.1	Lactococcus cremoris CIRM-BIA 636	isolate	100	0.94	50	2459197	2.4363e+06	235	32110	35.4	85.14	1357-c13	1357-I-13
1357	Lactococcus	GCA_025131115.1	Lactococcus cremoris HER1205	isolate	100	0.38	100	2351767	2.34286e+06	185	32048	35.4	84.8	1357-c13	1357-I-13
1357	Lactococcus	GCA_025212045.1	Lactococcus cremoris CIRM-BIA 632	isolate	100	0.38	0	2377102	2.3681e+06	236	32038	35.5	84.63	1357-c13	1357-I-13
1357	Lactococcus	GCA_025211795.1	Lactococcus cremoris CIRM-BIA 1646	isolate	100	0.38	0	2455698	2.4464e+06	230	31376	35.6	84.96	1357-c13	1357-I-13
1357	Lactococcus	GCA_025131125.1	Lactococcus cremoris 188	isolate	100	0.57	0	2417069	2.40337e+06	235	30229	35.5	84.78	1357-c13	1357-I-13
1357	Lactococcus	GCA_025211645.1	Lactococcus cremoris CIRM-BIA 2199	isolate	100	0.94	0	2533094	2.5095e+06	321	26148	35.5	84.41	1357-c13	1357-I-13
1357	Lactococcus	GCA_025211875.1	Lactococcus cremoris CIRM-BIA 86	isolate	100	1.26	0	2446703	2.41626e+06	216	25668	35.5	84.74	1357-c13	1357-I-13
1357	Lactococcus	GCA_025131135.1	Lactococcus cremoris 189	isolate	100	1.32	25	2438411	2.40664e+06	258	24260	35.4	84.73	1357-c13	1357-I-13
1357	Lactococcus	GCA_025131175.1	Lactococcus cremoris HER1203	isolate	99.62	0.38	0	2311767	2311767	209	24117	35.6	84.83	1357-c13	1357-I-13
1357	Lactococcus	GCA_001622315.1	Lactococcus cremoris B40	isolate	100	0.57	0	2498465	2.4843e+06	332	23635	35.4	84.95	1357-c13	1357-I-13
1357	Lactococcus	GCA_000447925.1	Lactococcus lactis TIFN3	isolate	99.62	0.75	66.67	2725206	2.71516e+06	412	21439	35.5	83.66	1357-c13	1357-I-13
1357	Lactococcus	GCA_004369165.1	Lactococcus cremoris ASCC880900	isolate	100	0.75	0	2423368	2.40533e+06	309	20500	35.6	85.05	1357-c13	1357-I-13
1357	Lactococcus	GCA_025211455.1	Lactococcus cremoris CIRM-BIA 638	isolate	99.62	1.13	87.5	2463234	2.4449e+06	296	20335	35.5	84.51	1357-c13	1357-I-13
1357	Lactococcus	GCA_001622365.1	Lactococcus cremoris FG2	isolate	100	1.02	0	2586136	2.56002e+06	374	17295	35.4	84.62	1357-c13	1357-I-13
1357	Lactococcus	GCA_000447965.1	Lactococcus lactis TIFN7	isolate	98.08	3.33	72.73	2634086	2.59746e+06	370	15458	35.6	82.79	1357-c13	1357-I-13
1357	Lactococcus	GCA_000447825.1	Lactococcus lactis TIFN5	isolate	96.51	0.77	25	2541510	2.61257e+06	646	5806	35.5	82.63	1357-c13	1357-I-13
1357	Lactococcus	GCA_000447845.1	Lactococcus lactis TIFN6	isolate	95	1.46	57.14	2591509	2.68662e+06	748	4997	35.7	82.78	1357-c13	1357-I-13
1357	Lactococcus	GCA_019586025.1	Lactococcus laudensis LMG 28353	isolate	98.11	0.25	0	2285851	2.32396e+06	121	97010	38.7	86.29	1357-c2	1357-I-2
1357	Lactococcus	GCA_000327305.1	Lactococcus raffinolactis 4877	isolate	97.92	0.44	0	2280761	2.31879e+06	127	36195	38.7	85.96	1357-c2	1357-I-2
1357	Lactococcus	GCA_022828855.1	Lactococcus paracarnosus TMW21897	isolate	98.49	0.69	0	2240067	2.25859e+06	31	125478	38.3	87.52	1357-c5	1357-I-3
1357	Lactococcus	GCA_022828925.1	Lactococcus paracarnosus TMW21893	isolate	98.49	0.69	0	2207171	2.22542e+06	33	106300	38.3	87.07	1357-c5	1357-I-3
1357	Lactococcus	GCA_006770265.1	Lactococcus carnosus TMW 2.1612	isolate	98.49	0.5	0	2156377	2.17838e+06	1	2156377	38.8	87.35	1357-c5	1357-I-4
1357	Lactococcus	GCA_900094145.1	Lactococcus piscium CNCM I-4031	isolate	98.49	0.69	0	2257066	2.27573e+06	7	587087	38.7	87.25	1357-c5	1357-I-4
1357	Lactococcus	GCA_022828625.1	Lactococcus carnosus TMW22176	isolate	98.49	1.07	0	2302289	2.31246e+06	38	308421	38.6	87.77	1357-c5	1357-I-4
1357	Lactococcus	GCA_019279035.1	Lactococcus piscium BF1	isolate	98.49	0.69	0	2268885	2.28764e+06	25	242513	38.7	87.4	1357-c5	1357-I-4
1357	Lactococcus	GCA_022828795.1	Lactococcus carnosus TMW21901	isolate	98.49	0.5	0	2125497	2.14718e+06	29	193055	38.8	87.76	1357-c5	1357-I-4
1357	Lactococcus	GCA_022828655.1	Lactococcus carnosus TMW22177	isolate	98.49	0.88	0	2409080	2.42435e+06	33	191698	38.4	88.19	1357-c5	1357-I-4
1357	Lactococcus	GCA_022828615.1	Lactococcus carnosus TMW22178	isolate	98.49	1.45	0	2260575	2.26193e+06	32	185310	38.7	87.62	1357-c5	1357-I-4
1357	Lactococcus	GCA_022828765.1	Lactococcus carnosus TMW21900	isolate	98.49	0.69	0	2144192	2.16192e+06	24	167895	38.8	87.96	1357-c5	1357-I-4
1357	Lactococcus	GCA_022828825.1	Lactococcus carnosus TMW21895	isolate	98.49	0.5	0	2141239	2.16309e+06	30	153129	38.7	87.9	1357-c5	1357-I-4
1357	Lactococcus	GCA_022828875.1	Lactococcus carnosus TMW21894	isolate	98.49	0.69	0	2290398	2.30933e+06	32	101205	38.5	87.9	1357-c5	1357-I-4
1357	Lactococcus	GCA_022828665.1	Lactococcus carnosus TMW22179	isolate	98.49	0.69	0	2188783	2.20688e+06	48	93546	38.8	87.78	1357-c5	1357-I-4
1357	Lactococcus	GCA_022828815.1	Lactococcus carnosus TMW21898	isolate	98.49	0.88	0	2110070	2.12345e+06	48	80284	38.8	87.82	1357-c5	1357-I-4
1357	Lactococcus	GCA_900205905.1	Lactococcus piscium CMTALT17	isolate	98.11	1.45	28.57	2265163	2.27517e+06	68	71847	38.6	87.57	1357-c5	1357-I-4
1357	Lactococcus	GCA_022828695.1	Lactococcus carnosus TMW22180	isolate	98.49	1.26	0	2247971	2.25361e+06	78	68163	38.7	87.41	1357-c5	1357-I-4
1357	Lactococcus	GCA_016027715.1	Lactococcus garvieae FDAARGOS_893	isolate	100	0	0	2110259	2110259	2	2083745	38.1	87.61	1357-c8	1357-I-5
1357	Lactococcus	GCA_002077975.1	Lactococcus garvieae A1	isolate	100	0	0	2038952	2038952	25	207754	38	88.59	1357-c8	1357-I-5
1357	Lactococcus	GCA_000300795.2	Lactococcus garvieae DCC43	isolate	100	0.57	0	2239001	2.22631e+06	67	75751	37.8	88.74	1357-c8	1357-I-5
1357	Lactococcus	GCA_016758115.1	Lactococcus garvieae EP01	isolate	100	0.75	0	2301882	2.28475e+06	129	44927	39.1	85.9	1357-c9	1357-I-6
1357	Lactococcus	GCA_943192955.1	Lactococcus sp. DSM 109779	isolate	100	0.75	0	2215235	2.19874e+06	71	43050	39.2	85.95	1357-c9	1357-I-6
1357	Lactococcus	GCA_023822165.1	Lactococcus petauri LG26	isolate	100	1.02	25	2669722	2.64277e+06	3	2601556	37.5	88.17	1357-c10	1357-I-7
1357	Lactococcus	GCA_023822145.1	Lactococcus petauri LG4	isolate	99.62	0.64	0	2508895	2.50239e+06	4	2451608	37.5	87.5	1357-c10	1357-I-7
1357	Lactococcus	GCA_017309645.1	Lactococcus sp. LG606	isolate	100	0.57	0	2318463	2.30532e+06	4	2181504	37.8	87.5	1357-c10	1357-I-7
1357	Lactococcus	GCA_017309625.1	Lactococcus sp. LG592	isolate	99.62	0	0	2162438	2.17069e+06	2	2120459	38	87.36	1357-c10	1357-I-7
1357	Lactococcus	GCA_017309545.1	Lactococcus sp. LG1267	isolate	99.62	0	0	2181478	2.1898e+06	4	2092803	38	87.39	1357-c10	1357-I-7
1357	Lactococcus	GCA_017309525.1	Lactococcus sp. LG1074	isolate	100	0	0	2082475	2082475	2	1996656	38.2	87.68	1357-c10	1357-I-7
1357	Lactococcus	GCA_011365265.1	Lactococcus petauri DB22928	isolate	99.62	0.19	0	2022289	2.02614e+06	13	1525125	38.1	89.03	1357-c10	1357-I-7
1357	Lactococcus	GCA_011365285.1	Lactococcus petauri DB43829	isolate	100	0	0	2198246	2198246	18	450273	37.8	89.38	1357-c10	1357-I-7
1357	Lactococcus	GCA_002154895.1	Lactococcus petauri 159469	isolate	99.62	0	0	2397176	2.40632e+06	59	352908	37.7	88.75	1357-c10	1357-I-7
1357	Lactococcus	GCA_015667625.1	Lactococcus petauri 1001095IJ_161003_C7	isolate	100	0.19	0	2284044	2.27971e+06	21	316805	37.8	88.17	1357-c10	1357-I-7
1357	Lactococcus	GCA_013302995.1	Lactococcus petauri LZys1	isolate	100	0	0	1985765	1.98577e+06	24	232088	38.1	88.16	1357-c10	1357-I-7
1357	Lactococcus	GCA_024723415.1	Lactococcus petauri HG248	isolate	100	0	0	2012815	2.01282e+06	23	223954	38	88.35	1357-c10	1357-I-7
1357	Lactococcus	GCA_014830225.1	Lactococcus petauri RJAA.1	isolate	100	0	0	2069988	2069988	33	210163	38	89.04	1357-c10	1357-I-7
1357	Lactococcus	GCA_003025215.1	Lactococcus garvieae KS1546	isolate	100	0.76	0	2175438	2.15903e+06	31	192249	37.8	87.99	1357-c10	1357-I-7
1357	Lactococcus	GCA_011365145.1	Lactococcus petauri GRT2	isolate	100	0.27	0	2206654	2.20071e+06	67	142344	37.8	87.71	1357-c10	1357-I-7
1357	Lactococcus	GCA_011365185.1	Lactococcus petauri FISH1	isolate	100	0.38	0	1981241	1.97374e+06	30	137361	38.1	88.23	1357-c10	1357-I-7
1357	Lactococcus	GCA_022048985.1	Lactococcus petauri HMLB20	isolate	100	0.19	0	2177467	2.17334e+06	62	129513	37.8	87.82	1357-c10	1357-I-7
1357	Lactococcus	GCA_016620445.1	Lactococcus petauri H10	isolate	100	0	0	1959043	1959043	30	118729	38.3	88.46	1357-c10	1357-I-7
1357	Lactococcus	GCA_004308195.1	Lactococcus petauri LG_SAV_20	isolate	98.85	1.91	100	2079009	2.06333e+06	53	102411	38.1	88.78	1357-c10	1357-I-7
1357	Lactococcus	GCA_932750875.1	Lactococcus petauri Lactococcus_petauri_DSM109777	isolate	100	0	0	2203459	2203459	89	89471	37.8	87.87	1357-c10	1357-I-7
1357	Lactococcus	GCA_000978865.1	Lactococcus garvieae Lg-ilsanpaik-gs201105	isolate	100	0	0	1958879	1958879	53	77049	38.1	88.53	1357-c10	1357-I-7
1357	Lactococcus	GCA_000236515.3	Lactococcus garvieae TB25	isolate	100	0.57	0	2008886	1.9975e+06	91	60979	38.1	88.28	1357-c10	1357-I-7
1357	Lactococcus	GCA_000205485.2	Lactococcus garvieae 21881	isolate	100	0	0	2164301	2164301	91	45397	37.9	87.87	1357-c10	1357-I-7
1357	Lactococcus	GCA_018348575.1	Lactococcus petauri INF110	isolate	99.62	0	0	2163545	2.1718e+06	172	42635	37.9	87.14	1357-c10	1357-I-7
1357	Lactococcus	GCA_001578715.1	Lactococcus sp. DD01	isolate	98.76	2.1	0	2313191	2.29347e+06	147	29495	37.6	83.5	1357-c10	1357-I-7
1357	Lactococcus	GCA_023822125.1	Lactococcus formosensis I4/6O	isolate	99.62	0.19	0	2416903	2.4215e+06	6	2339046	37.6	87.24	1357-c10	1357-I-8
1357	Lactococcus	GCA_002355575.1	Lactococcus garvieae 122061	isolate	100	0	0	2000108	2.00011e+06	2	1985694	38.1	86.63	1357-c10	1357-I-8
1357	Lactococcus	GCA_018403745.1	Lactococcus formosensis NBRC 109475	isolate	99.62	0	0	2117277	2.12535e+06	26	337726	37.9	88.49	1357-c10	1357-I-8
1357	Lactococcus	GCA_011365165.1	Lactococcus garvieae CT2	isolate	100	0.57	0	2086168	2.07434e+06	37	252732	37.9	87.56	1357-c10	1357-I-8
1357	Lactococcus	GCA_022427225.1	Lactococcus formosensis LSSP106	isolate	100	0	0	2295603	2295603	21	241052	37.7	88.39	1357-c10	1357-I-8
1357	Lactococcus	GCA_024125505.1	Lactococcus formosensis B827	isolate	99.62	0.57	0	2129669	2.12563e+06	45	194396	37.8	88	1357-c10	1357-I-8
1357	Lactococcus	GCA_011365125.1	Lactococcus garvieae FISHB	isolate	99.62	0	0	2083727	2.09168e+06	34	136699	38	87.88	1357-c10	1357-I-8
1357	Lactococcus	GCA_011365225.1	Lactococcus garvieae DB24910	isolate	99.62	0.19	0	1997381	2.00118e+06	35	116811	38	88.23	1357-c10	1357-I-8
1357	Lactococcus	GCA_018403725.1	Lactococcus formosensis LMG 30663	isolate	99.62	0.57	0	2347960	2.34351e+06	58	91476	37.6	88.04	1357-c10	1357-I-8
1357	Lactococcus	GCA_021329025.1	Lactococcus garvieae IBB3403	isolate	100	0.57	0	2189642	2.17723e+06	3	2179532	38.4	87.19	1357-c10	1357-I-9
1357	Lactococcus	GCA_020341655.1	Lactococcus garvieae Lg-Granada	isolate	100	0	0	2149617	2149617	2	2099060	38.6	87.49	1357-c10	1357-I-9
1357	Lactococcus	GCA_004328725.1	Lactococcus garvieae JJJN1	isolate	99.62	0	0	1965928	1.97343e+06	1	1965928	38.8	87.03	1357-c10	1357-I-9
1357	Lactococcus	GCA_017309505.1	Lactococcus garvieae LG791	isolate	100	0	0	2014168	2014168	3	1906021	38.7	87.13	1357-c10	1357-I-9
1357	Lactococcus	GCA_000269705.1	Lactococcus garvieae IPLA 31405	isolate	100	0	0	2052312	2052312	23	378583	38.5	88.14	1357-c10	1357-I-9
1357	Lactococcus	GCA_011365245.1	Lactococcus garvieae TILSE6	isolate	100	0	0	2174600	2174600	33	329504	38.6	88.86	1357-c10	1357-I-9
1357	Lactococcus	GCA_006782925.1	Lactococcus garvieae RTCLI04	isolate	100	0	0	2054885	2.05488e+06	35	183585	38.6	88.36	1357-c10	1357-I-9
1357	Lactococcus	GCA_900114555.1	Lactococcus garvieae M79	isolate	100	0.19	0	2160162	2.15607e+06	37	149198	38.6	87.7	1357-c10	1357-I-9
1357	Lactococcus	GCA_000212475.2	Lactococcus garvieae UNIUD074	isolate	99.24	0	0	2171472	2.1881e+06	25	141759	38.7	85.93	1357-c10	1357-I-9
1357	Lactococcus	GCA_013374035.1	Lactococcus garvieae lg38	isolate	100	0.57	0	2243053	2.23034e+06	74	130463	38.4	87.53	1357-c10	1357-I-9
1357	Lactococcus	GCA_022698225.1	Lactococcus garvieae OS-37	isolate	99.24	0.57	0	2157127	2.16123e+06	48	102268	38.4	87.58	1357-c10	1357-I-9
1357	Lactococcus	GCA_000739975.1	Lactococcus garvieae NBRC 100934	isolate	100	0.19	0	2028352	2.02451e+06	56	76549	38.5	87.89	1357-c10	1357-I-9
1357	Lactococcus	GCA_000305995.1	Lactococcus garvieae Tac2	isolate	100	0.76	50	2242863	2.22595e+06	97	51586	38.2	88.28	1357-c10	1357-I-9
1357	Lactococcus	GCA_000504505.1	Lactococcus garvieae TRF1	isolate	99.37	5.28	95.83	2204914	2.10694e+06	112	41273	38.5	86.63	1357-c10	1357-I-9
1357	Lactococcus	GCA_022484735.1	Lactococcus raffinolactis UW_MP_STREP4_1	MAG	90.57	0.5	0	1911422	2.09885e+06	37	82688	40.4	88.32	1357-c1	1357-M-1
1357	Lactococcus	GCA_017515065.1	Lactococcus sp. RGIG5756	MAG	88.32	3.52	57.14	1777354	1.93527e+06	144	19239	40.4	88.72	1357-c1	1357-M-1
1357	Lactococcus	GCA_017993265.1	Lactococcus sp. Go_SlPrim_bin_166	MAG	60.31	0.39	100	1015995	1.6738e+06	98	11772	41	87.48	1357-c1	1357-M-1
1357	Lactococcus	GCA_017987035.1	Lactococcus sp. Go_Inlet_bin_49	MAG	69.81	1.11	66.67	1323728	1.86651e+06	196	8214	40.7	88.21	1357-c1	1357-M-1
1357	Lactococcus	GCA_910583905.1	Lactococcus lactis MGBC116396	MAG	100	0.38	0	2594761	2.58494e+06	70	229354	35.3	86.15	1357-c13	1357-M-10
1357	Lactococcus	GCA_002439375.1	Lactococcus lactis UBA6292	MAG	100	0.38	0	2361322	2.35238e+06	35	207266	34.9	86.96	1357-c13	1357-M-10
1357	Lactococcus	GCA_022715915.1	Lactococcus lactis B105_003	MAG	94.42	0.57	0	2210262	2.32684e+06	552	5325	35.6	88.75	1357-c13	1357-M-10
1357	Lactococcus	GCA_017506875.1	Lactococcus sp. RGIG5599	MAG	69.31	5.17	75	1801037	2.41815e+06	174	14796	39.3	88.42	1357-c2	1357-M-2
1357	Lactococcus	GCA_017432185.1	Lactococcus sp. RGIG2529	MAG	53.22	1.72	100	1221486	2.22331e+06	218	6887	40	88.83	1357-c2	1357-M-2
1357	Lactococcus	GCA_003489985.1	Lactococcus sp. UBA9419	MAG	59.51	0.52	0	1461149	2.43403e+06	567	3527	40	75.02	1357-c9	1357-M-3
1357	Lactococcus	GCA_003454815.1	Lactococcus sp. UBA9438	MAG	64.83	0.5	50	1575485	2.41158e+06	657	3441	39.8	72.14	1357-c9	1357-M-3
1357	Lactococcus	GCA_016128255.1	Lactococcus garvieae FDAARGOS_1063	MAG	100	0.19	0	2213074	2.20888e+06	2	2206139	37.8	87.08	1357-c10	1357-M-4
1357	Lactococcus	GCA_016127375.1	Lactococcus garvieae FDAARGOS_1002	MAG	100	0.57	0	2292159	2.27917e+06	6	2144048	37.9	87.33	1357-c10	1357-M-4
1357	Lactococcus	GCA_902364575.1	Lactococcus garvieae MGYG-HGUT-00230	MAG	99.62	0	0	1982357	1.98992e+06	21	191511	38.3	88.84	1357-c10	1357-M-4
1357	Lactococcus	GCA_934191635.1	Lactococcus sp. REFINED_METABAT215_TOP10_CONTIGS_1500_ASSEMBLY_K77_MERGED__Hadza_MoBio_hadza-E-H_A_20_1823.145	MAG	100	0	0	2133040	2133040	32	135502	37.9	87.7	1357-c10	1357-M-4
1357	Lactococcus	GCA_905209015.1	Lactococcus garvieae ERR1600742-bin.28	MAG	97.49	0.48	40	1761493	1.79799e+06	260	9872	38.7	89.47	1357-c10	1357-M-4
1357	Lactococcus	GCA_020431595.1	Lactococcus sp. HKST-UBA03	MAG	69.28	2	30	1238098	1.73695e+06	445	3132	38.6	87.95	1357-c10	1357-M-4
1357	Lactococcus	GCA_022717465.1	Lactococcus garvieae Map_103_024	MAG	97.71	0.32	0	2429341	2.47816e+06	256	22020	39.9	87.33	1357-c10	1357-M-5
1357	Lactococcus	GCA_934218575.1	Lactococcus sp. REFINED_METABAT215_TOP10_CONTIGS_1500_ASSEMBLY_K77_MERGED__Hadza_MoBio_hadza-E-H_P_9_2144.181	MAG	98.51	4.33	0	2233024	2.17136e+06	245	17960	38.8	88.62	1357-c10	1357-M-5
1357	Lactococcus	GCA_022728185.1	Lactococcus garvieae Map_6_018	MAG	75.34	0.97	0	1579946	2.07043e+06	584	3053	40.5	89.53	1357-c10	1357-M-5
1357	Lactococcus	GCA_002408325.1	Lactococcus lactis UBA5306	MAG	96.71	0.13	0	1879266	1.94059e+06	95	40375	38.7	86.49	1357-c12	1357-M-6
1357	Lactococcus	GCA_022712445.1	Lactococcus taiwanensis feces_b_bin.12	MAG	98.3	0	0	1807013	1.83826e+06	79	38032	39	88.7	1357-c12	1357-M-6
1357	Lactococcus	GCA_002454435.1	Lactococcus lactis UBA6708	MAG	97.67	0.38	0	1863591	1.90065e+06	97	36332	38.7	86.72	1357-c12	1357-M-6
1357	Lactococcus	GCA_934180115.1	Lactococcus sp. REFINED_METABAT215_TOP10_CONTIGS_1500_ASSEMBLY_K77_MERGED__Hadza_MoBio_hadza-A-D_H_17_1555.37	MAG	92.55	0	0	1663745	1.79767e+06	61	46755	39	88.54	1357-c12	1357-M-7
1357	Lactococcus	GCA_934193315.1	Lactococcus sp. REFINED_METABAT215_TOP10_CONTIGS_1500_ASSEMBLY_K77_MERGED__Hadza_MoBio_hadza-E-H_E_24_1866.177	MAG	97.53	1.6	33.33	1995910	2.01343e+06	185	19144	38.6	87.42	1357-c12	1357-M-7
1357	Lactococcus	GCA_022869215.1	Lactococcus lactis MCPNR19-04	MAG	85.29	1.7	71.43	2214970	2.54624e+06	5	892863	34.9	83.35	1357-c13	1357-M-8
1357	Lactococcus	GCA_012689205.1	Lactococcus lactis D53	MAG	100	0	0	2689055	2689055	25	479265	35	86.99	1357-c13	1357-M-8
1357	Lactococcus	GCA_002432465.1	Lactococcus lactis UBA5876	MAG	99.24	0.38	0	2309994	2.31881e+06	31	206447	34.8	87.53	1357-c13	1357-M-8
1357	Lactococcus	GCA_002477395.1	Lactococcus lactis UBA7457	MAG	99.24	0.57	0	2193146	2.19732e+06	40	132980	35	86.92	1357-c13	1357-M-8
1357	Lactococcus	GCA_018381915.1	Lactococcus lactis L2_023_000G1_dasL2_023_000G1_concoct_62	MAG	100	0	0	2478750	2478750	52	124243	35	87.14	1357-c13	1357-M-8
1357	Lactococcus	GCA_934215815.1	Lactococcus sp. REFINED_METABAT215_TOP10_CONTIGS_1500_ASSEMBLY_K77_MERGED__Hadza_MoBio_hadza-A-D_F_10_1632.54	MAG	96.59	0	0	2207136	2.28506e+06	37	106112	35.1	87.39	1357-c13	1357-M-8
1357	Lactococcus	GCA_002428135.1	Lactococcus lactis UBA6009	MAG	100	0.19	0	2290177	2.28583e+06	50	101308	35	86.72	1357-c13	1357-M-8
1357	Lactococcus	GCA_002416215.1	Lactococcus lactis UBA5031	MAG	99.49	0.19	0	2248281	2.2555e+06	47	83751	35.1	87.29	1357-c13	1357-M-8
1357	Lactococcus	GCA_022794425.1	Lactococcus lactis ABMPRH_10_1	MAG	99.5	0.19	0	2261815	2.26885e+06	48	76296	35	86.91	1357-c13	1357-M-8
1357	Lactococcus	GCA_016939195.1	Lactococcus lactis 10WH	MAG	100	2.27	6.25	2367162	2.31462e+06	63	75786	34.9	86.72	1357-c13	1357-M-8
1357	Lactococcus	GCA_900248205.2	Lactococcus lactis Lactococcus lactis	MAG	99.62	2.3	44.44	2959345	2.9036e+06	194	35168	34.8	85.9	1357-c13	1357-M-8
1357	Lactococcus	GCA_002322075.1	Lactococcus lactis UBA1590	MAG	95.38	0.64	0	2473496	2.57602e+06	163	31802	34.9	86.89	1357-c13	1357-M-8
1357	Lactococcus	GCA_022654475.1	Lactococcus lactis UW_MP_STREP1_3	MAG	87.08	0.82	75	2105599	2.39545e+06	95	27288	35	87.87	1357-c13	1357-M-8
1357	Lactococcus	GCA_003450295.1	Lactococcus lactis UBA11438	MAG	81.58	0.33	66.67	1878714	2.29363e+06	324	7264	35	87.06	1357-c13	1357-M-8
1357	Lactococcus	GCA_003491905.1	Lactococcus lactis UBA12272	MAG	82.95	1.09	80	2049783	2.43906e+06	555	5722	35	81.28	1357-c13	1357-M-8
1357	Lactococcus	GCA_022649215.1	Lactococcus lactis UW_MP_STREP3_1	MAG	91.32	0	0	2102149	2.30196e+06	39	88055	35.7	87.15	1357-c13	1357-M-9
1357	Lactococcus	GCA_910587885.1	Lactococcus lactis MGBC161919	MAG	99.62	0.38	0	2547274	2547274	145	35942	35.5	86.16	1357-c13	1357-M-9
1357	Lactococcus	GCA_018369575.1	Lactococcus lactis L3_108_000G1_dasL3_108_000G1_metabat.metabat.108_sub	MAG	96.04	2.11	45.45	2272833	2.31567e+06	190	16482	35.3	86.47	1357-c13	1357-M-9
1357	Lactococcus	GCA_006965445.1	Lactococcus protaetiae KACC 19320	isolate	97.08	0.75	0	2696018	2.75582e+06	1	2696018	38	79.89	1357-c11
1357	Lactococcus	GCA_003627095.1	Lactococcus allomyrinae 1JSPR-7	isolate	99.62	1.13	0	2758410	2.73788e+06	3	2695154	37.4	83.83	1357-c11
1357	Lactococcus	GCA_015476255.1	Lactococcus lactis L19	isolate	99.62	0.44	0	2920845	2.91909e+06	4	2631010	38.1	85.03	1357-c20
1357	Lactococcus	GCA_900088425.1	Lactococcus lactis A12	isolate	100	0.38	0	2730625	2.72029e+06	5	2603898	35.5	86.06	1357-c13		GCA_000442845
1357	Lactococcus	GCA_016952995.1	Lactococcus cremoris 1196	isolate	99.62	2.92	90.91	2660097	2.5942e+06	4	2598247	35.8	85.05	1357-c13		GCA_025211455
1357	Lactococcus	GCA_000479375.3	Lactococcus lactis KLDS 4.0325	isolate	99.62	1.51	22.22	2760872	2.73002e+06	7	2589250	35.3	86.01	1357-c13
1357	Lactococcus	GCA_013395015.3	Lactococcus lactis G121	isolate	99.24	1.14	0	2706818	2.69657e+06	5	2573315	35	85.67	1357-c13
1357	Lactococcus	GCA_000478255.2	Lactococcus lactis NCDO 2118	isolate	100	1.09	0	2592264	2.56431e+06	2	2554693	34.9	85.95	1357-c13		GCA_000025045
1357	Lactococcus	GCA_002078615.2	Lactococcus lactis UC77	isolate	100	2.45	90	2716314	2.65136e+06	6	2538130	35.2	85.52	1357-c13		GCA_016027975
1357	Lactococcus	GCA_000143205.1	Lactococcus lactis NZ9000	isolate	100	0.38	0	2530294	2.52072e+06	1	2530294	35.7	85.51	1357-c13		GCA_025211525
1357	Lactococcus	GCA_017376415.1	Lactococcus cremoris 4B0	isolate	100	0.38	0	2530291	2.52071e+06	1	2530291	35.7	85.5	1357-c13		GCA_025211525
1357	Lactococcus	GCA_023611865.1	Lactococcus lactis 229	isolate	100	0.38	100	2695398	2.68519e+06	6	2529680	35.2	85.9	1357-c13		GCA_016027975
1357	Lactococcus	GCA_000009425.1	Lactococcus lactis MG1363	isolate	100	0.38	0	2529478	2.5199e+06	1	2529478	35.7	85.52	1357-c13		GCA_025211525
1357	Lactococcus	GCA_016028835.1	Lactococcus lactis FDAARGOS_865	isolate	99.62	0.76	25	2577201	2.56744e+06	2	2518866	35.4	86.26	1357-c13		GCA_002441815
1357	Lactococcus	GCA_002078435.1	Lactococcus lactis 275	isolate	100	1.14	60	2753892	2.72285e+06	5	2495881	35.3	86.1	1357-c13		GCA_003839715
1357	Lactococcus	GCA_016921015.1	Lactococcus lactis 223	isolate	100	0	0	2530852	2530852	7	2474982	35.3	85.91	1357-c13		GCA_016027975
1357	Lactococcus	GCA_003627415.1	Lactococcus lactis S50-1RSS	isolate	100	2.64	100	2526633	2.46165e+06	4	2469392	35.2	85.68	1357-c13		GCA_016027975
1357	Lactococcus	GCA_002078415.1	Lactococcus lactis 229	isolate	98.11	0.38	100	2634132	2.67452e+06	6	2468444	35.2	86.08	1357-c13		GCA_016027975
1357	Lactococcus	GCA_003627395.2	Lactococcus lactis S50	isolate	100	1.51	100	2702171	2.66198e+06	7	2461759	35.1	85.75	1357-c13		GCA_016027975
1357	Lactococcus	GCA_004194355.1	Lactococcus lactis SRCM103457	isolate	100	0.38	0	2458204	2.4489e+06	1	2458104	34.9	85.76	1357-c13		GCA_020463755
1357	Lactococcus	GCA_024665635.1	Lactococcus lactis R-707-1	isolate	100	0.38	100	2690060	2.67988e+06	7	2457103	35.2	85.91	1357-c13		GCA_009661965
1357	Lactococcus	GCA_022809755.1	Lactococcus lactis SCB469	isolate	100	0.38	100	2711219	2.70096e+06	5	2457093	35.2	85.68	1357-c13		GCA_009661965
1357	Lactococcus	GCA_020221755.1	Lactococcus lactis FDAARGOS_867	isolate	100	0.38	0	2684902	2.67474e+06	6	2456626	35.2	85.2	1357-c13		GCA_000786755
1357	Lactococcus	GCA_002078935.1	Lactococcus cremoris JM3	isolate	100	0.38	0	2639112	2.62912e+06	6	2453581	35.8	84.97	1357-c13		GCA_025211795
1357	Lactococcus	GCA_016952955.1	Lactococcus lactis 267	isolate	100	0.38	100	2611387	2.6015e+06	6	2447060	35.3	85.62	1357-c13		GCA_009661965
1357	Lactococcus	GCA_016920995.1	Lactococcus lactis WM1	isolate	98.86	0.38	100	2636921	2.65712e+06	6	2446279	35.3	85.27	1357-c13		GCA_009661965
1357	Lactococcus	GCA_023078515.1	Lactococcus lactis JNU 534	isolate	100	0.19	0	2497740	2.493e+06	3	2443687	35.2	86.19	1357-c13		GCA_001456855
1357	Lactococcus	GCA_000014545.1	Lactococcus lactis SK11	isolate	99.62	0.38	0	2598348	2598348	6	2438589	35.8	85.09	1357-c13		GCA_025211795
1357	Lactococcus	GCA_002804185.1	Lactococcus lactis F44	isolate	96.59	2.73	60	2432058	2.44871e+06	1	2432058	35.1	86.52	1357-c13		GCA_002804285
1357	Lactococcus	GCA_002148215.1	Lactococcus lactis FM03	isolate	100	0	0	2509249	2509249	8	2428349	35.3	85.86	1357-c13		GCA_016027975
1357	Lactococcus	GCA_002078855.1	Lactococcus lactis UL8	isolate	100	0	0	2459217	2459217	4	2422145	35.3	86.21	1357-c13		GCA_009661965
1357	Lactococcus	GCA_014884605.1	Lactococcus lactis N8	isolate	100	1.21	0	2573129	2.54237e+06	3	2421567	35	85.49	1357-c13		GCA_002804285
1357	Lactococcus	GCA_022670815.1	Lactococcus lactis AH1	isolate	100	0.57	50	2640087	2.62512e+06	9	2421519	35.2	85.66	1357-c13		GCA_016027975
1357	Lactococcus	GCA_000344575.1	Lactococcus lactis IO-1	isolate	100	0.19	0	2421471	2.41688e+06	1	2421471	35.1	86.57	1357-c13		GCA_022654475
1357	Lactococcus	GCA_008728875.1	Lactococcus lactis SD96	isolate	100	0.94	75	2636203	2.61165e+06	11	2416272	35.3	85.44	1357-c13		GCA_016027975
1357	Lactococcus	GCA_017869415.1	Lactococcus lactis Ge001	isolate	100	0.19	0	2409036	2.40447e+06	1	2409036	35.3	86.21	1357-c13		GCA_016027975
1357	Lactococcus	GCA_017378735.1	Lactococcus cremoris FM-YL11	isolate	100	0.19	0	2406538	2.40197e+06	1	2406538	35.8	85.49	1357-c13		GCA_001622315
1357	Lactococcus	GCA_016629445.1	Lactococcus cremoris G3-2	isolate	100	0.19	0	2690691	2.68559e+06	12	2401003	35.7	84.79	1357-c13		GCA_001591705
1357	Lactococcus	GCA_016629465.1	Lactococcus cremoris EPSC	isolate	100	0.57	0	2690524	2.67527e+06	11	2401002	35.8	84.73	1357-c13		GCA_001591705
1357	Lactococcus	GCA_003966935.1	Lactococcus cremoris C4	isolate	99.81	0.57	0	2628765	2.61881e+06	5	2400980	35.8	84.9	1357-c13		GCA_001591705
1357	Lactococcus	GCA_016127135.1	Lactococcus lactis FDAARGOS_1064	isolate	100	0.19	0	2512739	2.50797e+06	5	2399760	35.1	86.24	1357-c13		GCA_003839715
1357	Lactococcus	GCA_000192705.1	Lactococcus lactis CV56	isolate	100	0.38	0	2518737	2.5092e+06	6	2399458	35.1	86.16	1357-c13		GCA_003839715
1357	Lactococcus	GCA_002078895.1	Lactococcus cremoris JM1	isolate	100	1.02	0	2752187	2.7244e+06	8	2397042	35.8	85.32	1357-c13		GCA_001622365
1357	Lactococcus	GCA_000981525.1	Lactococcus piscium MKFS47	isolate	98.49	1.82	0	2503066	2.49533e+06	3	2394138	38.6	87.31	1357-c5
1357	Lactococcus	GCA_002078495.1	Lactococcus lactis UC063	isolate	100	0.57	50	2542029	2.52762e+06	6	2392951	35.3	85.99	1357-c13		GCA_001456855
1357	Lactococcus	GCA_023611885.1	Lactococcus lactis UC109	isolate	100	0.57	50	2536054	2.52168e+06	6	2392933	35.3	86.06	1357-c13		GCA_001456855
1357	Lactococcus	GCA_017821195.1	Lactococcus lactis DRC3	isolate	98.11	1.13	75	2618227	2.63828e+06	8	2385405	35.1	85.35	1357-c13		GCA_025188905
1357	Lactococcus	GCA_002078475.3	Lactococcus lactis UC11	isolate	99.62	0.57	0	2538173	2.53336e+06	7	2381789	34.9	85.22	1357-c13
1357	Lactococcus	GCA_002078955.1	Lactococcus cremoris JM4	isolate	100	0.57	0	2501550	2.48737e+06	6	2379714	35.7	85.04	1357-c13		GCA_001622315
1357	Lactococcus	GCA_003394085.1	Lactococcus cremoris 3107	isolate	100	0.57	0	2540668	2.52627e+06	7	2378980	35.8	84.82	1357-c13		GCA_001622315
1357	Lactococcus	GCA_002078915.1	Lactococcus cremoris JM2	isolate	100	0.94	25	2574437	2.55046e+06	5	2373708	35.7	84.84	1357-c13		GCA_025131115
1357	Lactococcus	GCA_017068275.1	Lactococcus cremoris GR0507	isolate	100	0.75	0	2455556	2.43728e+06	2	2369089	35.7	85.86	1357-c13		GCA_000805435
1357	Lactococcus	GCA_003722275.1	Lactococcus lactis IL1403	isolate	100	0	0	2365672	2365672	1	2365671	35.3	86.29	1357-c13		GCA_016027975
1357	Lactococcus	GCA_000006865.1	Lactococcus lactis Il1403	isolate	100	0	0	2365589	2365589	1	2365589	35.3	86.24	1357-c13		GCA_016027975
1357	Lactococcus	GCA_017378695.1	Lactococcus cremoris FM-YL12	isolate	100	0.19	0	2364973	2.36049e+06	1	2364973	35.8	84.88	1357-c13		GCA_001622315
1357	Lactococcus	GCA_016028815.1	Lactococcus lactis FDAARGOS_866	isolate	100	1.13	100	2605663	2.57655e+06	5	2364555	35.3	85.7	1357-c13		GCA_016027975
1357	Lactococcus	GCA_002078395.2	Lactococcus lactis 184	isolate	94.62	0	0	2384935	2.52054e+06	7	2342518	35.1	85.88	1357-c13		GCA_025188905
1357	Lactococcus	GCA_002078455.2	Lactococcus lactis C10	isolate	94.6	0	0	2392504	2.52907e+06	4	2335639	35.3	86.49	1357-c13		GCA_009661965
1357	Lactococcus	GCA_006770285.1	Lactococcus paracarnosus TMW 2.1615	isolate	98.49	0.69	0	2265140	2.28387e+06	1	2265140	38.2	86.1	1357-c5		GCA_022828925
1357	Lactococcus	GCA_002078375.2	Lactococcus cremoris 158	isolate	100	0.38	0	2488552	2.47913e+06	8	2250607	35.7	84.8	1357-c13		GCA_002078765
1357	Lactococcus	GCA_016921055.1	Lactococcus cremoris B26	isolate	100	0.38	0	2492490	2.48305e+06	9	2250588	35.7	84.72	1357-c13		GCA_002078765
1357	Lactococcus	GCA_000312685.1	Lactococcus lactis UC509.9	isolate	100	0.38	0	2457347	2.44804e+06	9	2250427	35.7	84.69	1357-c13		GCA_002078765
1357	Lactococcus	GCA_012689565.1	Lactococcus cremoris F	isolate	100	0.38	0	2408645	2.39953e+06	4	2248603	35.8	84.92	1357-c13		GCA_002078765
1357	Lactococcus	GCA_003722255.1	Lactococcus lactis IL6288	isolate	100	0	0	2208218	2208218	1	2208218	35.3	86.36	1357-c13		GCA_016027975
1357	Lactococcus	GCA_004210295.1	Lactococcus sp. S-13	isolate	99.62	0.19	0	2273230	2.27756e+06	4	2116533	39.4	86.33	1357-c14
1357	Lactococcus	GCA_023499275.1	Lactococcus petauri B1726	isolate	100	0	0	2106259	2106259	1	2106259	38.1	88.09	1357-c10		GCA_004308195
1357	Lactococcus	GCA_016026695.1	Lactococcus garvieae FDAARGOS_929	isolate	100	0.19	0	2084337	2.08038e+06	2	2049769	38.7	86.75	1357-c10		GCA_000739975
1357	Lactococcus	GCA_016128155.1	Lactococcus garvieae FDAARGOS_1062	MAG	100	0.19	0	2034666	2.03081e+06	1	2034666	38.4	87.59	1357-c10		GCA_023822105
1357	Lactococcus	GCA_023822105.1	Lactococcus garvieae B18	isolate	100	0.19	0	2034613	2.03075e+06	1	2034613	38.4	87.59	1357-c10
1357	Lactococcus	GCA_009662295.1	Lactococcus petauri CF11	isolate	99.62	0	0	1997720	2.00534e+06	1	1997720	38.2	87.58	1357-c10		GCA_017309525
1357	Lactococcus	GCA_017068355.1	Lactococcus taiwanensis K_LL004	isolate	99.62	0	0	1995099	2.00271e+06	1	1995099	38.8	86.6	1357-c12
1357	Lactococcus	GCA_000269945.1	Lactococcus garvieae Lg2	isolate	100	0	0	1963964	1963964	1	1963964	38.8	87.16	1357-c10		GCA_004328725
1357	Lactococcus	GCA_017309485.1	Lactococcus garvieae LG728	isolate	100	0.57	50	2130387	2.11831e+06	5	1961319	38.6	86.92	1357-c10		GCA_020341655
1357	Lactococcus	GCA_000269925.1	Lactococcus garvieae ATCC 49156	isolate	100	0	0	1950135	1.95013e+06	1	1950135	38.8	87.1	1357-c10		GCA_004328725
1357	Lactococcus	GCA_000407645.1	Lactococcus garvieae ATCC 49156	isolate	100	0	0	1932107	1932107	6	1567848	38.7	87.94	1357-c10		GCA_004328725
1357	Lactococcus	GCA_000820425.1	Lactococcus garvieae M14	isolate	100	0.95	20	2253704	2.2325e+06	13	1512971	37.7	87.8	1357-c10		GCA_016127375
1357	Lactococcus	GCA_001645365.1	Lactococcus lactis WG2	isolate	100	0.57	0	2542511	2.5281e+06	51	619900	35.7	85.34	1357-c13		GCA_001622315
1357	Lactococcus	GCA_001645775.1	Lactococcus garvieae PAQ102015-99	isolate	100	0	0	2068357	2068357	14	496618	38	89.05	1357-c10		GCA_004308195
1357	Lactococcus	GCA_024704965.1	Lactococcus petauri Lp001	isolate	100	0	0	2030884	2030884	12	496486	38.1	89.16	1357-c10		GCA_004308195
1357	Lactococcus	GCA_022698205.1	Lactococcus petauri S-39	isolate	100	0	0	2018950	2018950	13	496481	38.2	89.07	1357-c10		GCA_004308195
1357	Lactococcus	GCA_024515995.1	Lactococcus petauri Lg-per	isolate	100	0	0	2033882	2033882	21	496477	38.1	89.16	1357-c10		GCA_004308195
1357	Lactococcus	GCA_002260845.1	Lactococcus reticulitermitis Rs-Y01	isolate	98.49	0.63	0	2169598	2.18886e+06	20	461990	41.3	89.73	1357-c3
1357	Lactococcus	GCA_934191625.1	Lactococcus sp. REFINED_METABAT215_TOP10_CONTIGS_1500_ASSEMBLY_K77_MERGED__Hadza_PheChl_Fiber-Hadza-Nepal_E_8_1528.15	MAG	100	0.19	0	2074305	2.07037e+06	12	386253	37.5	89.04	1357-c10
1357	Lactococcus	GCA_003472365.1	Lactococcus lactis AM11-49	isolate	100	0.76	0	2363031	2.34521e+06	15	355599	34.9	87.55	1357-c13		GCA_902364565
1357	Lactococcus	GCA_024461915.1	Lactococcus lactis DFI.7.81	isolate	100	0.95	0	2483607	2.46023e+06	49	354844	34.8	87.4	1357-c13		GCA_024461935
1357	Lactococcus	GCA_000407125.1	Lactococcus garvieae ATCC 49156	isolate	100	0	0	1950652	1950652	16	344499	38.8	86.69	1357-c10		GCA_004328725
1357	Lactococcus	GCA_011365045.1	Lactococcus garvieae TILSE2	isolate	100	0	0	2151203	2151203	17	330327	38.7	88.82	1357-c10		GCA_011365245
1357	Lactococcus	GCA_014905395.1	Lactococcus taiwanensis NBRC 109049	isolate	99.62	0	0	1956764	1.96423e+06	17	327017	38.7	87.5	1357-c12
1357	Lactococcus	GCA_022828745.1	Lactococcus carnosus TMW21902	isolate	98.49	0.91	0	2252964	2.26656e+06	12	324860	38.6	87.97	1357-c5
1357	Lactococcus	GCA_018991645.1	Lactococcus lactis 1.8.12	isolate	100	1.14	0	2599249	2.56995e+06	42	322542	34.7	86.22	1357-c13		GCA_001456475
1357	Lactococcus	GCA_018991605.1	Lactococcus lactis LA0312	isolate	100	0.38	0	2357047	2.34812e+06	31	300240	34.8	86.65	1357-c13		GCA_001456475
1357	Lactococcus	GCA_022509685.1	Lactococcus lactis EIP20B	isolate	100	0.88	25	2641270	2.61823e+06	58	294643	34.9	86.44	1357-c13		GCA_025128835
1357	Lactococcus	GCA_018403765.1	Lactococcus nasutitermitis NBRC 111537	isolate	99.62	0.38	0	2189889	2189889	12	277178	38	89.72	1357-c18
1357	Lactococcus	GCA_022828895.1	Lactococcus carnosus TMW21896	isolate	98.49	0.5	0	2127547	2.14925e+06	19	257183	38.7	88.09	1357-c5		GCA_006770265
1357	Lactococcus	GCA_016517475.1	Lactococcus sp. S47	isolate	99.62	0.38	0	2359028	2359028	34	241089	34.8	87.46	1357-c13		GCA_003176835
1357	Lactococcus	GCA_003838305.1	Lactococcus lactis 1064-C11	isolate	100	0.13	0	2415124	2.41199e+06	47	225891	35.1	86.63	1357-c13		GCA_003838345
1357	Lactococcus	GCA_003838385.1	Lactococcus lactis 1064-E11	isolate	100	0.13	0	2418705	2.41556e+06	48	225891	35.1	86.56	1357-c13		GCA_003838345
1357	Lactococcus	GCA_003841265.1	Lactococcus lactis 517-B5	isolate	100	0.13	0	2407223	2.4041e+06	43	225891	35.1	86.69	1357-c13		GCA_003838345
1357	Lactococcus	GCA_015548535.1	Lactococcus garvieae 1001287H_170206_H11	isolate	100	0	0	2022412	2022412	26	223891	38.7	88.27	1357-c10		GCA_020341655
1357	Lactococcus	GCA_001311315.1	Lactococcus lactis JCM 7638	isolate	88.88	0.08	0	2393865	2.69095e+06	24	222141	34.9	81.49	1357-c13
1357	Lactococcus	GCA_018195735.1	Lactococcus lactis LEY13	isolate	100	0.13	0	2513815	2.51055e+06	34	220736	34.8	86	1357-c13		GCA_001456475
1357	Lactococcus	GCA_018195775.1	Lactococcus lactis LEY12	isolate	100	0.13	0	2514212	2.51095e+06	36	220736	34.8	86	1357-c13		GCA_001456475
1357	Lactococcus	GCA_018195805.1	Lactococcus lactis LEY11	isolate	100	0.13	0	2513704	2.51044e+06	38	220736	34.8	86.03	1357-c13		GCA_001456475
1357	Lactococcus	GCA_004795205.1	Lactococcus lactis gh1	isolate	100	0.19	0	2426000	2.4214e+06	57	219475	34.9	86.99	1357-c13		GCA_022654475
1357	Lactococcus	GCA_018348525.1	Lactococcus garvieae INF126	isolate	100	0.57	0	2239617	2.22692e+06	148	217709	38.5	87.44	1357-c10		GCA_021329025
1357	Lactococcus	GCA_011800435.1	Lactococcus sp. EKM102L	isolate	100	0.38	0	2707623	2.69737e+06	88	215807	34.8	86.14	1357-c13		GCA_011800235
1357	Lactococcus	GCA_011800585.1	Lactococcus sp. EKM203L	isolate	100	0.38	0	2705547	2.6953e+06	81	215748	34.8	86.25	1357-c13		GCA_011800235
1357	Lactococcus	GCA_001540895.1	Lactococcus lactis Ll1596	isolate	100	0.57	0	2392956	2.37939e+06	35	211027	35.1	86.48	1357-c13		GCA_925288765
1357	Lactococcus	GCA_011800445.1	Lactococcus sp. EKM106P	isolate	100	0.38	0	2708635	2.69838e+06	108	210251	34.9	86.16	1357-c13		GCA_011800235
1357	Lactococcus	GCA_015669815.1	Lactococcus petauri 1001713B170214_170313_F10	isolate	100	0.19	0	1993680	1.9899e+06	25	207434	38.1	88.21	1357-c10		GCA_000205485
1357	Lactococcus	GCA_925282515.1	Lactococcus lactis IM1326	isolate	100	0.19	0	2666845	2.66179e+06	102	205043	35	86.69	1357-c13		GCA_022494905
1357	Lactococcus	GCA_022828715.1	Lactococcus carnosus TMW21903	isolate	98.49	0.5	0	2147417	2.16933e+06	23	201472	38.7	87.89	1357-c5		GCA_006770265
1357	Lactococcus	GCA_022509705.1	Lactococcus lactis EIP13D	isolate	100	0.19	0	2584671	2.57977e+06	57	200532	35	86.7	1357-c13		GCA_025128835
1357	Lactococcus	GCA_022427765.1	Lactococcus petauri LSSP153	isolate	99.62	0.19	0	2182257	2.18641e+06	30	200174	37.8	88.05	1357-c10		GCA_017309625
1357	Lactococcus	GCA_015667075.1	Lactococcus lactis 1001287H_170206_A2	isolate	100	0	0	2574289	2574289	46	197749	35	86.48	1357-c13
1357	Lactococcus	GCA_003839805.1	Lactococcus lactis L81-D1	isolate	100	0.28	0	2580376	2.57317e+06	43	196660	35	87.08	1357-c13		GCA_005864305
1357	Lactococcus	GCA_003839645.1	Lactococcus lactis L81-E2	isolate	100	0.66	0	2732592	2.71468e+06	83	193984	34.9	86.63	1357-c13		GCA_005864305
1357	Lactococcus	GCA_003841385.1	Lactococcus lactis L62-C9	isolate	100	0.66	0	2732513	2.7146e+06	80	193984	34.9	86.59	1357-c13		GCA_005864305
1357	Lactococcus	GCA_022828955.1	Lactococcus carnosus TMW21613	isolate	98.49	0.5	0	2125441	2.14713e+06	29	193055	38.8	87.76	1357-c5		GCA_022828795
1357	Lactococcus	GCA_003433825.1	Lactococcus petauri AM13-9	isolate	99.62	0	0	1982357	1.98992e+06	21	191511	38.3	88.84	1357-c10		GCA_902364575
1357	Lactococcus	GCA_003839605.1	Lactococcus lactis 517-C6	isolate	100	0.13	0	2389865	2.38676e+06	38	190683	35.1	86.8	1357-c13		GCA_003838345
1357	Lactococcus	GCA_023743835.1	Lactococcus lactis DRD-85	isolate	100	0	0	2424073	2424073	50	190659	34.9	86.42	1357-c13		GCA_023743795
1357	Lactococcus	GCA_011365195.1	Lactococcus petauri DB44798	isolate	100	0	0	1974142	1.97414e+06	38	188480	38.1	88.12	1357-c10		GCA_017309525
1357	Lactococcus	GCA_003116835.1	Lactococcus termiticola NtB2	isolate	98.87	0.85	25	1734781	1.73965e+06	22	181959	47.5	87.54	1357-c19
1357	Lactococcus	GCA_011800605.1	Lactococcus sp. EKM201L	isolate	100	0.38	0	2709521	2.69926e+06	100	181154	34.9	86.08	1357-c13		GCA_011800235
1357	Lactococcus	GCA_024125485.1	Lactococcus garvieae B974	isolate	100	0	0	2033868	2033868	31	180210	38.6	88.09	1357-c10		GCA_020341655
1357	Lactococcus	GCA_011800165.1	Lactococcus sp. EKM501L	isolate	100	0.38	0	2708771	2.69852e+06	92	179809	34.9	86.13	1357-c13		GCA_011800235
1357	Lactococcus	GCA_011800275.1	Lactococcus sp. EKM101L	isolate	100	0.38	0	2711771	2.70151e+06	106	179491	34.9	86.03	1357-c13		GCA_011800235
1357	Lactococcus	GCA_001514475.1	Lactococcus lactis JCM 5805	isolate	99.62	0.57	0	2547623	2.54279e+06	40	176895	35.2	87.02	1357-c13		GCA_002441815
1357	Lactococcus	GCA_000348965.1	Lactococcus lactis YF11	isolate	100	1.21	0	2527313	2.4971e+06	71	169001	34.9	86.19	1357-c13		GCA_002804285
1357	Lactococcus	GCA_023893655.1	Lactococcus lactis AM1	isolate	100	0.66	0	2769917	2.75176e+06	144	167778	34.9	86.18	1357-c13		GCA_005864305
1357	Lactococcus	GCA_003841345.1	Lactococcus lactis IPLA1064	isolate	100	0.13	0	2456500	2.45331e+06	51	167217	35.1	86.59	1357-c13		GCA_003838345
1357	Lactococcus	GCA_003841365.1	Lactococcus lactis IPLA517	isolate	100	0.13	0	2481736	2.47851e+06	58	167217	35.1	86.52	1357-c13		GCA_003838345
1357	Lactococcus	GCA_003841225.1	Lactococcus lactis IPLA641	isolate	100	0	0	2447909	2447909	56	167215	35.1	86.64	1357-c13		GCA_003838345
1357	Lactococcus	GCA_002441715.1	Lactococcus plantarum DSM 20686	isolate	98.49	0.88	0	1989201	2.00181e+06	43	162282	36.8	87.76	1357-c4
1357	Lactococcus	GCA_004354485.1	Lactococcus lactis ATCC 19435	isolate	99.62	1.14	54.55	2627820	2.608e+06	88	161786	35.4	85.53	1357-c13		GCA_002441815
1357	Lactococcus	GCA_001591745.1	Lactococcus plantarum NBRC 100936	isolate	98.49	0.88	0	1977763	1.9903e+06	46	159696	36.7	87.8	1357-c4
1357	Lactococcus	GCA_900119835.1	Lactococcus chungangensis CAU 28	isolate	98.11	0.13	0	2214941	2.25462e+06	51	159152	38.7	86.34	1357-c2
1357	Lactococcus	GCA_900099625.1	Lactococcus lactis ATCC 19435	isolate	99.62	0.38	0	2514221	2514221	53	154151	35.2	86.87	1357-c13		GCA_002441815
1357	Lactococcus	GCA_025189065.1	Lactococcus lactis CIRM-BIA 44	isolate	99.62	0.95	42.86	2548553	2.53411e+06	156	153579	35.2	86.86	1357-c13		GCA_002441815
1357	Lactococcus	GCA_006351045.1	Lactococcus cremoris DPC 6855	isolate	100	1.7	16.67	2703197	2.65801e+06	125	151720	35.4	85.48	1357-c13		GCA_001005395
1357	Lactococcus	GCA_000969475.1	Lactococcus cremoris Mast36	isolate	100	0	0	2605340	2605340	103	150929	35.4	86.12	1357-c13		GCA_025131075
1357	Lactococcus	GCA_002427645.1	Lactococcus garvieae UBA5784	MAG	100	0	0	2025889	2025889	25	150469	38.6	88.54	1357-c10		GCA_020341655
1357	Lactococcus	GCA_000835975.1	Lactococcus lactis JCM 5805	isolate	99.24	0.58	33.33	2545792	2.55038e+06	88	148976	35.2	86.85	1357-c13		GCA_002441815
1357	Lactococcus	GCA_001456675.1	Lactococcus lactis LMG9446	isolate	100	0.51	0	2488400	2.47577e+06	133	148714	34.8	86.07	1357-c13		GCA_025128765
1357	Lactococcus	GCA_018195745.1	Lactococcus lactis LEY6	isolate	100	0.38	0	2872551	2.86168e+06	118	148151	35.2	86.45	1357-c13		GCA_025128835
1357	Lactococcus	GCA_018195795.1	Lactococcus lactis LEY8	isolate	100	0.38	0	2815350	2.80469e+06	115	148151	35.2	86.55	1357-c13		GCA_025128835
1357	Lactococcus	GCA_009601015.1	Lactococcus hircilactis DSM 28960	isolate	99.62	1.33	0	2563666	2.53954e+06	50	148035	37.6	88.33	1357-c17
1357	Lactococcus	GCA_002441655.1	Lactococcus fujiensis JCM 16395	isolate	98.49	1.45	0	2075869	2.07712e+06	69	147752	37	87.96	1357-c16
1357	Lactococcus	GCA_003839745.1	Lactococcus lactis L62-G9	isolate	100	0.66	0	2731187	2.71328e+06	78	146470	34.9	86.64	1357-c13		GCA_005864305
1357	Lactococcus	GCA_018195835.1	Lactococcus lactis LEY7	isolate	100	0.38	0	2814330	2.80368e+06	114	146341	35.2	86.55	1357-c13		GCA_025128835
1357	Lactococcus	GCA_003531255.1	Lactococcus garvieae UBA11300	MAG	99.62	0.38	0	1952829	1952829	24	144405	38.6	88.97	1357-c10		GCA_021329025
1357	Lactococcus	GCA_925301855.1	Lactococcus lactis IM1409	isolate	100	0.38	0	2417940	2.40879e+06	57	144341	35	86.82	1357-c13		GCA_003839715
1357	Lactococcus	GCA_001456575.1	Lactococcus lactis KF146	isolate	100	1.21	0	2574519	2.54374e+06	44	143332	34.7	86.56	1357-c13		GCA_002804285
1357	Lactococcus	GCA_004022375.1	Lactococcus lactis C2D	isolate	100	0.57	0	2557765	2.54327e+06	118	142786	34.9	86.27	1357-c13		GCA_013423685
[truncated: 158 more rows]

## Sheet: S5 bacteria populations
Table S5. Summary of Flavobacterium, Agrobacterium, and Lactococcus populations.
Taxon ID	Genus	Type	Population	#Genomes	Genome representative	Completeness	Contamination	Estimated size	GC content	Coding density	Internal ANI	100%-ANI%	πs	πs mean	Ne (10^6)	Ne mean (10^6)	ρ/θ	r/m
237	Flavobacterium	isolate	237-I-1	2	Flavobacterium piscinae KCTC 62513	93.5	1.5	3.60062e+06	34.35	88.75	99.7304	0.2696	0	0.0142977	0	1.82835	3.71051	4.70439
237	Flavobacterium	isolate	237-I-10	2	Flavobacterium daejeonense RCH33	99.7	0.1	3835623	35	89.85	96.8999	3.1001	0.065574	0.103077	8.38542	13.1811	0.219782	2.48583
237	Flavobacterium	isolate	237-I-11	2	Flavobacterium franklandianum LB3P56	98.9	3.7	3793927	34.2	88.2	98.9876	1.0124	0	0.0318595	0	4.0741	0.371389	3.96029
237	Flavobacterium	isolate	237-I-12	2	Flavobacterium sp. LM5	99.25	2.35	3762476	35.5	87.25	97.8568	2.1432	0.034043	0.060167	4.35332	7.69399	0.425228	3.50032
237	Flavobacterium	isolate	237-I-13	2	Flavobacterium sp. M31R6	99.2	0.35	4417662	34.55	87.9	97.6385	2.3615	0.0425945	0.0823593	5.44687	10.5319	0.436042	5.23581
237	Flavobacterium	isolate	237-I-14	3	Flavobacterium sp. 28A	99.3	0.166667	4259269	32.9	87.1333	97.3253	2.6747	0.037852	0.0609224	4.84041	7.79059	0.3218	1.73954
237	Flavobacterium	isolate	237-I-15	2	Flavobacterium sp. K77	100	0.15	3.37403e+06	35.15	88.8	96.6106	3.3894	0.097561	0.114449	12.4758	14.6355	0.658948	9.76709
237	Flavobacterium	isolate	237-I-16	2	Flavobacterium sp. I-STPP5a	99.5	1.25	3696539	33.7	87.65	99.7746	0.2254	0	0.00479505	0	0.613178	1.25328	38.7407
237	Flavobacterium	isolate	237-I-17	2	Flavobacterium sp. CECT 9288	99.5	0.2	3.6603e+06	33.85	88.7	96.2839	3.7161	0.082278	0.110097	10.5215	14.0789	0.362515	3.4699
237	Flavobacterium	isolate	237-I-18	2	Flavobacterium sp. CHNK8	99.7	0.2	3.4733e+06	33.75	88.35	96.0905	3.9095	0.101195	0.119721	12.9405	15.3096	0.532893	5.78582
237	Flavobacterium	isolate	237-I-19	2	Flavobacterium gawalongense GSR18	99.3	0.7	4.04668e+06	33.85	86.65	99.3944	0.6056	0	0.0186752	0	2.38813	0.521428	10.2964
237	Flavobacterium	isolate	237-I-2	2	Flavobacterium sediminis MEBiC07310	98.75	0.65	3.44565e+06	35.1	91.5	98.6742	1.3258	0.017094	0.0270329	2.18593	3.45689	0.111871	0.826325
237	Flavobacterium	isolate	237-I-20	2	Flavobacterium sp. CG_23.5	98.9	0	3639604	33.85	86.9	98.1573	1.8427	0.0201005	0.0600218	2.5704	7.67542	0.844417	13.792
237	Flavobacterium	isolate	237-I-21	2	Flavobacterium sp. CG_9.1	98.9	2.25	3802269	34.4	86.6	97.9791	2.0209	0.020557	0.063821	2.62877	8.16126	0.271805	4.15785
237	Flavobacterium	isolate	237-I-22	9	Flavobacterium sp. LS1R10	98.9	2.21111	3.3022e+06	35	86.7778	96.2939	3.7061	0.039054	0.0524876	4.99412	6.71196	0.35369	1.80716
237	Flavobacterium	isolate	237-I-23	2	Flavobacterium ranwuense LB2P22	98.9	0.45	3843781	34.3	88.45	98.432	1.568	0.015625	0.0467475	1.99808	5.97794	0.184605	2.79514
237	Flavobacterium	isolate	237-I-24	2	Flavobacterium sp. Sr18	99.7	0.65	3758919	34.3	87.95	97.2825	2.7175	0.0575315	0.0863945	7.35697	11.0479	0.351997	3.70913
237	Flavobacterium	isolate	237-I-25	3	Flavobacterium sp. GP15	99.3	0.566667	3639262	31.9333	87.4	98.0436	1.9564	0.034188	0.0429971	4.37187	5.49834	0.326659	1.09476
237	Flavobacterium	isolate	237-I-26	3	Flavobacterium sp. KMS	99.7	1.03333	5.42235e+06	32.6333	87.0333	97.0557	2.9443	0.060847	0.0758574	7.78095	9.70043	0.244902	1.41755
237	Flavobacterium	isolate	237-I-27	2	Flavobacterium sp. 140616W15	99.55	0.25	4849000	32.2	86.15	98.1753	1.8247	0.023041	0.0501446	2.94642	6.41235	0.145917	1.91046
237	Flavobacterium	isolate	237-I-28	2	Flavobacterium sp. LM4	99.7	0.85	5766449	33.7	88.1	97.9787	2.0213	0.015198	0.0557359	1.94348	7.12736	0.217263	3.58929
237	Flavobacterium	isolate	237-I-29	2	Flavobacterium tructae MSU	99.7	0.65	5.13942e+06	35.7	88.1	97.8834	2.1166	0.044843	0.0583413	5.7344	7.46053	0.274476	1.50103
237	Flavobacterium	isolate	237-I-3	2	Flavobacterium sediminilitoris YSM-43	99.7	0.2	3.9496e+06	29.35	89	98.5806	1.4194	0.011173	0.0267488	1.42877	3.42056	0.0611777	0.783237
237	Flavobacterium	isolate	237-I-30	2	Flavobacterium sp. F-126	99.7	1.2	5511123	35.85	86.65	98.7432	1.2568	0.017241	0.0297461	2.20473	3.80385	0.211808	1.30892
237	Flavobacterium	isolate	237-I-31	2	Flavobacterium sp. B183	99.6	0.95	5.30564e+06	35.7	87.85	98.0772	1.9228	0.040323	0.0565165	5.15639	7.22718	0.227107	1.36592
237	Flavobacterium	isolate	237-I-32	2	Flavobacterium sp. S87F.05.LMB.W.Kidney.N	99.5	0.3	5.01773e+06	33.5	88.3	97.8688	2.1312	0.042254	0.0640208	5.40332	8.18681	0.355444	2.85889
237	Flavobacterium	isolate	237-I-33	5	Flavobacterium anhuiense M168	99.64	0.3	5.2529e+06	34.36	88.3	97.2782	2.7218	0.051613	0.0675605	6.60013	8.63946	0.474886	2.05272
237	Flavobacterium	isolate	237-I-34	2	Flavobacterium plurextorum RSG-18	99.7	1.4	5267579	33.45	87.6	98.1288	1.8712	0.03125	0.0449877	3.99616	5.7529	0.0322863	0.599455
237	Flavobacterium	isolate	237-I-35	2	Flavobacterium panici BSSL-CR3	99.7	1.35	5.73897e+06	33.7	87.45	96.6444	3.3556	0.098765	0.109054	12.6298	13.9455	0.6382	8.14549
237	Flavobacterium	isolate	237-I-36	3	Flavobacterium sp. KJJ	99.7	0	4605982	33.3333	89.0333	98.2088	1.7912	0.027211	0.0399394	3.47967	5.10734	0.218347	0.877574
237	Flavobacterium	isolate	237-I-37	2	Flavobacterium bizetiae CIP 105535	99.6	0.9	5.81642e+06	34.05	87.05	99.8746	0.1254	0	0.000237209	0	0.0303336	9.14023	29.3005
237	Flavobacterium	isolate	237-I-38	2	Flavobacterium sp. SLB02	98.15	0.8	6351855	34.3	83.7	98.8874	1.1126	0.005319	0.0281599	0.680179	3.60101	0.185671	2.26157
237	Flavobacterium	isolate	237-I-39	2	Flavobacterium hibernum DSM 12611	92.85	1.7	5.31172e+06	33.3	88.3	97.4494	2.5506	0.034884	0.0567956	4.46087	7.26287	0.252571	1.94627
237	Flavobacterium	isolate	237-I-4	2	Flavobacterium lindanitolerans DSM 21886	99.7	0.2	3768156	37.9	90	97.2574	2.7426	0.057143	0.0749696	7.30729	9.58691	0.115999	1.02915
237	Flavobacterium	isolate	237-I-40	54	Flavobacterium psychrophilum FPS-R7	98.1667	0.57037	2.79442e+06	32.5	86.9426	98.4591	1.5409	0.006212	0.00881761	0.794373	1.12757	0.209975	0.469118
237	Flavobacterium	isolate	237-I-5	3	Flavobacterium branchiophilum FL-15	98.5667	0.666667	3.56199e+06	32.8333	86.8	97.132	2.868	0.035714	0.0525612	4.56701	6.72139	0.173637	0.918352
237	Flavobacterium	isolate	237-I-6	4	Flavobacterium oreochromis Costa Rica 04-02-TN	98.4	0.225	3.47101e+06	30.1	86.95	99.0452	0.9548	0.003384	0.0122002	0.432737	1.56013	0.142993	1.08583
237	Flavobacterium	isolate	237-I-7	4	Flavobacterium davisii 90-106	98.625	0.325	3.37644e+06	30.875	84.65	98.2434	1.7566	0.010703	0.0176177	1.36867	2.2529	0.204308	0.691555
237	Flavobacterium	isolate	237-I-8	2	Flavobacterium sp. SHINM13	99.1	0	2.36124e+06	34.4	90.9	96.8333	3.1667	0.083333	0.107731	10.6564	13.7763	0.256358	2.33347
237	Flavobacterium	isolate	237-I-9	2	Flavobacterium commune PK15	99.5	0.4	3.84584e+06	34.35	89.4	97.6387	2.3613	0.031881	0.0763947	4.07685	9.76914	0.259036	4.31659
237	Flavobacterium	MAG	237-M-1	2	Flavobacterium psychrophilum MiE-16apr19-127	95.6	0.35	1971660	34.9	93.1	98.7432	1.2568	0.022727	0.0397897	2.90627	5.0882	0.171291	1.29578
237	Flavobacterium	MAG	237-M-10	2	Flavobacterium sp. Tobar2m-G12	72.4	1.45	2.9297e+06	33.35	90.9	96.5931	3.4069	0.02439	0.113191	3.11893	14.4746	0.540862	12.2877
237	Flavobacterium	MAG	237-M-11	3	Flavobacterium sp. Go_Inlet_bin_127	61.5667	1	3.38707e+06	39	88.9667	98.1813	1.8187	0	0.0197597	0	2.52681	1.30099	6.26953
237	Flavobacterium	MAG	237-M-12	3	Flavobacterium sp. UBA8409	68.4	1.73333	3.60887e+06	34.0667	84.5333	97.9663	2.0337	0	0.011887	0	1.52008	2.24759	6.37735
237	Flavobacterium	MAG	237-M-13	4	Flavobacterium sp. Go_Inlet_bin_84	84.375	2.55	3.21692e+06	34.275	86.825	99.2742	0.7258	0	0.00617271	0	0.789349	0.498037	3.15016
237	Flavobacterium	MAG	237-M-14	6	Flavobacterium sp. SRR3933179_bin.4	79.7333	3.48333	2382269	31.9	92.8167	97.4013	2.5987	0.017816	0.0294517	2.27826	3.76621	0.989299	2.51214
237	Flavobacterium	MAG	237-M-15	2	Flavobacterium sp. C15_102_105_14	94.65	1.95	2.27319e+06	31.45	92.7	94.1801	5.8199	0.142857	0.160796	18.2682	20.5622	0.0246381	0.163186
237	Flavobacterium	MAG	237-M-2	2	Flavobacterium sp. Go_Leine_bin_55	62.6	3.45	2156933	36.3	92	99.2782	0.7218	0	0.0323347	0	4.13487	0.0322362	3.97712
237	Flavobacterium	MAG	237-M-3	2	Flavobacterium sp. M30B46	65.35	1.9	2.87028e+06	32.9	89.65	94.1679	5.8321	0.149606	0.179632	19.1312	22.9708
237	Flavobacterium	MAG	237-M-4	2	Flavobacterium sp. UBA6195	81.2	2.2	2575804	32.4	91.8	96.3297	3.6703	0.0297405	0.125757	3.80313	16.0814	0.691107	24.3204
237	Flavobacterium	MAG	237-M-5	2	Flavobacterium sp. FEMGT703F	97.35	2.55	2.89376e+06	38.9	92.15	96.4459	3.5541	0.076923	0.130253	9.8367	16.6564	0.225855	5.01685
237	Flavobacterium	MAG	237-M-6	2	Flavobacterium psychrophilum ZE-03apr19-74	74.95	2.05	2125101	32.65	92	97.9389	2.0611	0.022989	0.0339319	2.93977	4.33912	0.901506	2.70527
237	Flavobacterium	MAG	237-M-7	6	Flavobacterium lindanitolerans new MAG-340	93.0833	0.733333	3.8685e+06	37.95	90.3333	96.7375	3.2625	0.048485	0.057068	6.20013	7.2977	0.488262	1.46669
237	Flavobacterium	MAG	237-M-8	2	Flavobacterium sp. Go_LeineEff_bin_9	77.1	2.25	2.01712e+06	36.25	89.5	99.4392	0.5608	0	0.0105144	0	1.34456	1.80924	4.83915
237	Flavobacterium	MAG	237-M-9	5	Flavobacterium psychrophilum SulCav_PC08_3_31_36	92.6	0.9	2.33393e+06	31.3	89.56	99.0877	0.9123	0.0050465	0.0129048	0.645332	1.65024	0.705807	2.45083
357	Agrobacterium	isolate	357-I-1	2	Agrobacterium sp. RAC06	100	0.65	4.96961e+06	61.05	89.05	98.4689	1.5311	0.029412	0.0472728	5.0363	8.09466	0.40787	3.30331
357	Agrobacterium	isolate	357-I-10	2	Agrobacterium sp. B1(2019)	99.75	0.5	5354601	59.3	88	98.5984	1.4016	0.017544	0.0379721	3.00411	6.50207	0.233724	2.50856
357	Agrobacterium	isolate	357-I-11	5	Agrobacterium salinitolerans DG3-1	99.94	0.72	5.56062e+06	59.2	88.14	97.8805	2.1195	0.022064	0.0348297	3.77808	5.96398	0.267478	1.62912
357	Agrobacterium	isolate	357-I-12	3	Agrobacterium tumefaciens 6N2	99.6	0.0666667	5166946	58.8333	87.9	97.8134	2.1866	0.037634	0.0494166	6.44418	8.46175	0.33651	1.34961
357	Agrobacterium	isolate	357-I-13	2	Agrobacterium sp. 33MFTa1.1	99.9	0.45	5.41203e+06	59.2	87.85	99.0046	0.9954	0	0.0213961	0	3.66371	0.74822	33.8373
357	Agrobacterium	isolate	357-I-14	2	Agrobacterium tumefaciens S33	99.1	0.4	5454470	59.2	87.4	99.896	0.104	0	0.00187473	0	0.321015	0.0647695	2.36192
357	Agrobacterium	isolate	357-I-15	5	Agrobacterium rosae B20.3	99.5	0.98	5.52305e+06	56.5	88.36	95.3281	4.6719	0.111579	0.107859	19.106	18.469	0.490626	13.5004
357	Agrobacterium	isolate	357-I-16	2	Agrobacterium vaccinii B7.6	98.85	0.5	5037184	57.45	88.35	95.8932	4.1068	0.121951	0.127763	20.882	21.8772	0.895201	21.6862
357	Agrobacterium	isolate	357-I-17	4	Agrobacterium rubi AS2A7	98.925	3.175	5756879	57.275	88.375	95.8662	4.1338	0.095238	0.098777	16.3079	16.9139	1.06035	24.6104
357	Agrobacterium	isolate	357-I-18	9	Agrobacterium vitis VAT03-9	99.6667	1.28889	6.15131e+06	57.5444	87.5444	96.7751	3.2249	0.064815	0.0686591	11.0985	11.7567	1.10475	7.28506
357	Agrobacterium	isolate	357-I-19	2	Agrobacterium vitis VAR06-30	99.9	2	5780476	57.55	87.6	97.4463	2.5537	0.0560865	0.072336	9.60385	12.3863	0.582143	6.83773
357	Agrobacterium	isolate	357-I-2	12	Agrobacterium fabrum 12D13	99.975	0.0583333	5561254	59.05	88.1333	97.5293	2.4707	0.043996	0.0484038	7.53356	8.28832	0.714053	4.62795
357	Agrobacterium	isolate	357-I-20	3	Agrobacterium vitis K377	99.9667	1.76667	6135933	57.6333	87.6667	98.7794	1.2206	0	0.0253299	0	4.33731	0.843941	17.7729
357	Agrobacterium	isolate	357-I-21	9	Agrobacterium vitis VAR03-1	99.8111	2.04444	5.72176e+06	57.5667	87.8444	95.8318	4.1682	0.082011	0.0830639	14.043	14.2233	0.884641	6.26056
357	Agrobacterium	isolate	357-I-22	41	Agrobacterium radiobacter K84	99.8732	0.302439	7.02063e+06	59.9244	88.3049	98.5101	1.4899	0.0103915	0.0165119	1.77937	2.82737	0.386214	7.249
357	Agrobacterium	isolate	357-I-23	36	Agrobacterium tumefaciens BIM B-441	99.9778	0.488889	5.80134e+06	58.4667	88.225	97.9065	2.0935	0.0282495	0.0295075	4.83724	5.05265	0.229398	7.83926
357	Agrobacterium	isolate	357-I-3	2	Agrobacterium tumefaciens CFBP5499	100	0.3	5.71329e+06	59.2	88.2	97.615	2.385	0.055556	0.0687066	9.51301	11.7648	0.373262	2.95463
357	Agrobacterium	isolate	357-I-4	6	Agrobacterium tumefaciens CFBP6623	99.8667	1.33333	5.60709e+06	59.2167	88.2167	97.9422	2.0578	0.031579	0.038094	5.40736	6.52295	0.395326	1.1184
357	Agrobacterium	isolate	357-I-5	3	Agrobacterium tumefaciens UMA610	99.9667	1.26667	5.49975e+06	59.0667	88.6	97.7374	2.2626	0.044444	0.0522777	7.61027	8.95166	0.479245	2.03426
357	Agrobacterium	isolate	357-I-6	3	Agrobacterium tumefaciens CFBP6625	99.5	1.1	5557101	59.3333	87.7667	97.4647	2.5353	0.051282	0.0684623	8.78116	11.723	0.370994	2.0398
357	Agrobacterium	isolate	357-I-7	3	Agrobacterium tumefaciens SEMIA 4026	100	0.266667	5458060	59.9	88.4	97.9601	2.0399	0.03252	0.0424529	5.56849	7.26934	1.10633	23.6433
357	Agrobacterium	isolate	357-I-8	12	Agrobacterium sp. YIC 4121	99.975	0.383333	5.38014e+06	59.65	88.0333	97.4174	2.5826	0.0444525	0.0480636	7.61173	8.23007	0.896228	4.39749
357	Agrobacterium	isolate	357-I-9	30	Agrobacterium tumefaciens BIM B-1315G	99.9833	0.393333	5.4575e+06	59.35	88.0867	97.2673	2.7327	0.034183	0.0401378	5.85325	6.87292	0.592568	3.13307
357	Agrobacterium	MAG	357-M-1	3	Agrobacterium tumefaciens UBA2006	80.5667	2.36667	5.97568e+06	59.3333	87.7	97.4477	2.5523	0.031596	0.0430919	5.41027	7.37875
357	Agrobacterium	MAG	357-M-2	3	Agrobacterium tumefaciens UBA6725	77.9	1.56667	5331591	59.7333	86.4333	96.0511	3.9489	0.0550145	0.0739533	9.42029	12.6632	0.439982	2.0009
357	Agrobacterium	MAG	357-M-3	3	Agrobacterium sp. SP51_3_metabat2_genome_mining.8	94.4	0.333333	4.96827e+06	59.0667	87.6333	97.8657	2.1343	0.040816	0.0508388	6.98904	8.70528	0.359152	1.39593
357	Agrobacterium	MAG	357-M-4	2	Agrobacterium tumefaciens UBA2572	90.75	1.65	5530832	59.3	86.7	98.4397	1.5603	0	0.0277522	0	4.7521	0.404296	3.23349
357	Agrobacterium	MAG	357-M-5	23	Agrobacterium sp. S2C17652_SP166	81.1217	2.64348	4911261	57.487	87.8913	96.4691	3.5309	0.026572	0.03076	4.55	5.26713
1357	Lactococcus	isolate	1357-I-1	10	Lactococcus raffinolactis Lr_19_5	98.07	0.86	2.40186e+06	39.62	87.16	98.1743	1.8257	0.008392	0.0191929	0.252771	0.578101	0.25539	2.33836
1357	Lactococcus	isolate	1357-I-10	2	Lactococcus taiwanensis K_LL001	99.6	0.5	2.00731e+06	38.7	87.25	98.3499	1.6501	0.0298955	0.0431476	0.900467	1.29963	0.0846546	0.497112
1357	Lactococcus	isolate	1357-I-11	136	Lactococcus lactis KF147	99.9228	0.616176	2.5204e+06	34.9529	86.3426	95.992	4.008	0.021127	0.0243885	0.636355	0.734594	0.374563	1.2543
1357	Lactococcus	isolate	1357-I-12	5	Lactococcus lactis PHM5-37	99.88	0.6	2.5472e+06	34.92	86.44	97.9445	2.0555	0.011111	0.0222537	0.334669	0.670293	0.202631	2.77014
1357	Lactococcus	isolate	1357-I-13	45	Lactococcus cremoris 7-1	99.6689	0.9	2.53535e+06	35.5267	85.2	96.3649	3.6351	0.018336	0.031342	0.552289	0.944036	0.104996	0.78644
1357	Lactococcus	isolate	1357-I-2	2	Lactococcus laudensis LMG 28353	98	0.35	2.32138e+06	38.7	86.15	98.0013	1.9987	0.018519	0.0378147	0.557801	1.139	0.0607345	0.635191
1357	Lactococcus	isolate	1357-I-3	2	Lactococcus paracarnosus TMW21897	98.5	0.7	2242003	38.3	87.3	99.0504	0.9496	0	0.0204599	0	0.616263	0.313821	4.96437
1357	Lactococcus	isolate	1357-I-4	14	Lactococcus carnosus TMW 2.1612	98.4714	0.871429	2.24151e+06	38.6857	87.7071	96.3964	3.6036	0.0449665	0.0513953	1.35441	1.54805	0.433977	16.2605
1357	Lactococcus	isolate	1357-I-5	3	Lactococcus garvieae FDAARGOS_893	100	0.2	2125174	37.9667	88.3	98.2934	1.7066	0.026667	0.0350101	0.803223	1.05452	0.372174	0.8585
1357	Lactococcus	isolate	1357-I-6	2	Lactococcus garvieae EP01	100	0.8	2241745	39.15	85.95	98.6352	1.3648	0.012862	0.0362373	0.38741	1.09148	0.180427	2.10514
1357	Lactococcus	isolate	1357-I-7	25	Lactococcus petauri LG26	99.812	0.356	2.16764e+06	37.912	87.956	97.0371	2.9629	0.0256695	0.0366234	0.773178	1.10311	0.156798	1.2825
1357	Lactococcus	isolate	1357-I-8	9	Lactococcus formosensis I4/6O	99.7333	0.244444	2164323	37.8444	87.8222	96.7998	3.2002	0.035354	0.0467914	1.06488	1.40938	0.158653	1.55229
1357	Lactococcus	isolate	1357-I-9	14	Lactococcus garvieae IBB3403	99.8143	0.592857	2.12067e+06	38.5357	87.55	97.0827	2.9173	0.03004	0.0379399	0.904819	1.14277	0.0396154	0.602559
1357	Lactococcus	MAG	1357-M-1	4	Lactococcus raffinolactis UW_MP_STREP4_1	77.25	1.375	1.89361e+06	40.625	88.175	98.7005	1.2995	0.004464	0.0136765	0.134458	0.411943
1357	Lactococcus	MAG	1357-M-10	3	Lactococcus lactis MGBC116396	98.1333	0.466667	2421386	35.2667	87.3333	97.9705	2.0295	0.007663	0.0189247	0.230813	0.570022	0.223634	1.80487
1357	Lactococcus	MAG	1357-M-2	2	Lactococcus sp. RGIG5599	61.25	3.45	2.32073e+06	39.65	88.6	97.4878	2.5122	0	0.0394127	0	1.18713	0.0572407	3.82061
1357	Lactococcus	MAG	1357-M-3	2	Lactococcus sp. UBA9419	62.15	0.5	2.42281e+06	39.9	73.55	97.9958	2.0042	0	0.0170002	0	0.512054	0.207703	3.91386
1357	Lactococcus	MAG	1357-M-4	6	Lactococcus garvieae FDAARGOS_1063	94.4	0.55	2.02432e+06	38.2	88.0667	96.5976	3.4024	0.021359	0.0388156	0.643343	1.16914
1357	Lactococcus	MAG	1357-M-5	3	Lactococcus garvieae Map_103_024	90.5	1.86667	2239983	39.7333	88.4667	96.7309	3.2691	0.026455	0.0526598	0.796837	1.58614
1357	Lactococcus	MAG	1357-M-6	3	Lactococcus lactis UBA5306	97.5667	0.166667	1.89317e+06	38.8	87.3	98.2035	1.7965	0.03125	0.0351645	0.941265	1.05917	0.256183	0.53012
1357	Lactococcus	MAG	1357-M-7	2	Lactococcus sp. Hadza_MoBio_hadza-A-D_H_17_1555.37	95.05	0.8	1.90555e+06	38.8	87.95	98.9487	1.0513	0.02	0.0238491	0.60241	0.718346	0.50024	1.12704
1357	Lactococcus	MAG	1357-M-8	15	Lactococcus lactis MCPNR19-04	95.0667	0.713333	2.41652e+06	34.9667	86.4	96.6209	3.3791	0.025397	0.031132	0.76497	0.937712	0.53027	1.40893
1357	Lactococcus	MAG	1357-M-9	3	Lactococcus lactis UW_MP_STREP3_1	95.6333	0.833333	2388302	35.5	86.6333	98.8411	1.1589	0	0.0161343	0	0.485972	0.176352	2.06281
